# Supplementary material for: Redetermination of cyclo-tetra­kis­(μ-5,10,15,20-tetra-4-pyridyl­porphyrinato)tetra­zinc(II) dimethyl­formamide octa­solvate trihydrate at 100 K
Source: Acta Crystallogr Sect E Struct Rep Online. 2011 Jan 22;67(Pt 2):m236–7. doi: 10.1107/S1600536811002054 (PMC3051794; doi:10.1107/S1600536811002054)
Supplement: Supplementary file 1 [file e-67-0m236-sup1.cif]

##############################################################################
###                                                                        ###
###        Electronic paper (Acta Crystallographica Section E)             ###
###                                                                        ###
##############################################################################
#                                                                            #
# This CIF contains the data in a paper accepted for publication in Acta     #
# Crystallographica Section E. It conforms to the requirements of Notes      #
# for Authors for Section E, and has been peer reviewed under the auspices   #
# of the IUCr Commission on Journals.                                        #
#                                                                            #
# Full details of the Crystallographic Information File format               #
# are given in the paper "The Crystallographic Information File (CIF):       #
# a New Standard Archive File for Crystallography" by S. R. Hall, F. H.      #
# Allen and I. D. Brown [Acta Cryst. (1991), A47, 655-685].                  #
#                                                                            #
# The current version of the core CIF dictionary is obtainable from          #
# ftp://ftp.iucr.org/pub/cif_core.dic. The current version number is 2.4.    #
#                                                                            #
# Software is freely available for graphical display of the structure(s) in  #
# this CIF.  For information consult the CIF home page http://www.iucr.org/  #
# cif/home.html                                                              #
#                                                                            #
# This file may be used for bona fide research purposes within the           #
# scientific community so long as proper attribution is given to the journal # 
# article from which it was obtained.                                        #
#                                                                            #
##############################################################################
                                             
data_global
_audit_creation_method     'SHELXL-97 and IUCr template'
_journal_data_validation_number     ?
_journal_date_recd_electronic     2010-12-02
_journal_date_accepted     2011-01-13
_journal_name_full     'Acta Crystallographica, Section E'
_journal_year     2011
_journal_volume     67
_journal_issue      2
_journal_page_first     m236
_journal_page_last     m237
_journal_paper_category     QM
_journal_coeditor_code     BV2170
_publ_contact_author_name     'R\"udiger W. Seidel'
_publ_contact_author_address
;
Lehrstuhl f\"ur Analytische Chemie
Ruhr-Universit\"at Bochum
Universit\"atsstrasse 150
44780 Bochum, Germany
;
_publ_contact_author_email     Ruediger.Seidel@rub.de
_publ_contact_author_fax     '49 234 3214420'
_publ_contact_author_phone     '49 234 3224196'
_publ_section_title
;
Redetermination of
<i>cyclo</i>-tetrakis(\m-5,10,15,20-tetra-4-pyridylporphyrinato)tetrazinc(II)
dimethylformamide octasolvate trihydrate at 100 K
;
loop_
    _publ_author_name
    _publ_author_footnote
    _publ_author_address
    'Seidel, R\"udiger W.' ?
;
Lehrstuhl f\"ur Analytische Chemie
Ruhr-Universit\"at Bochum
Universit\"atsstrasse 150
44780 Bochum,
Germany
;
    'Graf, J\"urgen' ?
;
Incoatec GmbH
Max-Planck-Strasse 2
21502 Geesthacht,
Germany
;
    'Goddard, Richard' ?
;
Max-Planck-Institut f\"ur Kohlenforschung
Kaiser-Wilhelm-Platz 1
45470 M\"ulheim an der Ruhr,
Germany
;
    'Oppel, Iris M.' ?
;
Institut f\"ur Anorganische Chemie
Rheinisch-Westf\"alische Technische Hochschule Aachen
Landoltweg 1
52074 Aachen,
Germany
;
data_I
_chemical_name_systematic
;
<i>cyclo</i>-tetrakis(\m-5,10,15,20-tetra-4-pyridylporphyrinato)tetrazinc(II)
dimethylformamide octasolvate
;
_chemical_name_common     ?
_chemical_formula_moiety     'C160 H96 N32 Zn4, 8(C3 H7 N O), 3(H2 O)'
_chemical_formula_sum     'C184 H158 N40 O11 Zn4'
_chemical_formula_iupac     '[Zn4 (C40 H24 N8)4], 8C3 H7 N O, 3H2 O'
_chemical_formula_weight     3366.98
_chemical_melting_point     ?
_symmetry_cell_setting     tetragonal
_symmetry_space_group_name_H-M     'P 42/n'
_symmetry_space_group_name_Hall     '-P 4bc'
loop_
    _symmetry_equiv_pos_as_xyz
    'x, y, z'
    '-x+1/2, -y+1/2, z'
    '-y, x+1/2, z+1/2'
    'y+1/2, -x, z+1/2'
    '-x, -y, -z'
    'x-1/2, y-1/2, -z'
    'y, -x-1/2, -z-1/2'
    '-y-1/2, x, -z-1/2'
_cell_length_a     23.6897(5)
_cell_length_b     23.6897(5)
_cell_length_c     14.9876(7)
_cell_angle_alpha     90.00
_cell_angle_beta     90.00
_cell_angle_gamma     90.00
_cell_volume     8411.1(5)
_cell_formula_units_Z     2
_cell_measurement_reflns_used     130
_cell_measurement_theta_min     3.5
_cell_measurement_theta_max     31.5
_cell_measurement_temperature     100(2)
_exptl_crystal_description     'plate'
_exptl_crystal_colour     'dark red'
_exptl_crystal_size_max     0.16
_exptl_crystal_size_mid     0.04
_exptl_crystal_size_min     0.02
_exptl_crystal_density_diffrn     1.329
_exptl_crystal_density_meas     ?
_exptl_crystal_density_method     'not measured'
_exptl_crystal_F_000     3500
_exptl_absorpt_coefficient_mu     1.238
_exptl_absorpt_correction_type     multi-scan
_exptl_absorpt_process_details     '(SADABS; Bruker, 2008)'
_exptl_absorpt_correction_T_min     0.8265
_exptl_absorpt_correction_T_max     0.9757
_exptl_special_details
;
;
_diffrn_ambient_temperature     100(2)
_diffrn_radiation_type     CuK\a
_diffrn_radiation_wavelength     1.54178
_diffrn_radiation_source     'Incoatec I\mS microfocus X-ray source'
_diffrn_radiation_monochromator     'Incoatec Quazar Multilayer Mirror'
_diffrn_measurement_device_type     'Bruker X8 PROSPECTOR goniometer'
_diffrn_measurement_method     \w
_diffrn_detector_area_resol_mean     8.33
_diffrn_reflns_number     44415
_diffrn_reflns_av_R_equivalents     0.0183
_diffrn_reflns_av_sigmaI/netI     0.0129
_diffrn_reflns_theta_min     2.64
_diffrn_reflns_theta_max     69.17
_diffrn_reflns_theta_full     69.17
_diffrn_measured_fraction_theta_max     0.983
_diffrn_measured_fraction_theta_full     0.983
_diffrn_reflns_limit_h_min     -28
_diffrn_reflns_limit_h_max     25
_diffrn_reflns_limit_k_min     -24
_diffrn_reflns_limit_k_max     28
_diffrn_reflns_limit_l_min     -17
_diffrn_reflns_limit_l_max     14
_refine_special_details
;
Refinement of <i>F</i>^2^ against ALL reflections. The weighted <i>R</i>-factor
<i>wR</i> and goodness of fit <i>S</i> are based on <i>F</i>^2^, conventional
<i>R</i>-factors <i>R</i> are based on <i>F</i>, with <i>F</i> set to zero for
negative <i>F</i>^2^. The threshold expression of <i>F</i>^2^ >
\s(<i>F</i>^2^) is used only for calculating <i>R</i>-factors(gt) <i>etc</i>.
and is not relevant to the choice of reflections for refinement.
<i>R</i>-factors based on <i>F</i>^2^ are statistically about twice as large
as those based on <i>F</i>, and <i>R</i>- factors based on ALL data will be
even larger.
;
_reflns_number_total     7723
_reflns_number_gt     6768
_reflns_threshold_expression     I>2sigma(I)
_refine_ls_structure_factor_coef     Fsqd
_refine_ls_matrix_type     full
_refine_ls_R_factor_all     0.0470
_refine_ls_R_factor_gt     0.0416
_refine_ls_wR_factor_gt     0.1046
_refine_ls_wR_factor_ref     0.1075
_refine_ls_goodness_of_fit_ref     1.035
_refine_ls_restrained_S_all     1.035
_refine_ls_number_reflns     7723
_refine_ls_number_parameters     442
_refine_ls_number_restraints     0
_refine_ls_hydrogen_treatment     constr
_refine_ls_weighting_scheme     calc
_refine_ls_weighting_details
         'calc w=1/[\s^2^(Fo^2^)+(0.0472P)^2^+5.0454P] where P=(Fo^2^+2Fc^2^)/3'
_atom_sites_solution_hydrogens     geom
_atom_sites_solution_primary     direct
_atom_sites_solution_secondary     difmap
_refine_ls_shift/su_max     0.000
_refine_ls_shift/su_mean     0.000
_refine_diff_density_max     0.594
_refine_diff_density_min     -0.421
_refine_ls_extinction_method     none
_refine_ls_extinction_coef     ?
loop_
    _atom_type_symbol
    _atom_type_description
    _atom_type_scat_dispersion_real
    _atom_type_scat_dispersion_imag
    _atom_type_scat_source
    'C' 'C' 0.0181 0.0091
                         'International Tables Vol C Tables 4.2.6.8 and 6.1.1.4'
    'H' 'H' 0.0000 0.0000
                         'International Tables Vol C Tables 4.2.6.8 and 6.1.1.4'
    'N' 'N' 0.0311 0.0180
                         'International Tables Vol C Tables 4.2.6.8 and 6.1.1.4'
    'O' 'O' 0.0492 0.0322
                         'International Tables Vol C Tables 4.2.6.8 and 6.1.1.4'
    'Zn' 'Zn' -1.5491 0.6778
                         'International Tables Vol C Tables 4.2.6.8 and 6.1.1.4'
_computing_data_collection     'APEX2 (Bruker, 2008)'
_computing_cell_refinement     'SAINT (Bruker, 2010)'
_computing_data_reduction     'SAINT (Bruker, 2010)'
_computing_structure_solution     'SHELXS97 (Sheldrick, 2008)'
_computing_structure_refinement     'SHELXL97 (Sheldrick, 2008)'
_computing_molecular_graphics     'DIAMOND (Brandenburg, 2010)'
_computing_publication_material     'enCIFer (Allen <i>et al.</i>, 2004)'
loop_
    _atom_site_type_symbol
    _atom_site_label
    _atom_site_fract_x
    _atom_site_fract_y
    _atom_site_fract_z
    _atom_site_U_iso_or_equiv
    _atom_site_adp_type
    _atom_site_calc_flag
    _atom_site_refinement_flags
    _atom_site_occupancy
    _atom_site_disorder_assembly
    _atom_site_disorder_group
    Zn Zn1 0.350673(11) 0.520064(11) 0.185590(16) 0.03823(9) Uani d . 1 . .
    N N21 0.38601(8) 0.54998(7) 0.06850(10) 0.0433(4) Uani d . 1 . .
    N N22 0.27781(7) 0.50134(7) 0.11541(10) 0.0404(4) Uani d . 1 . .
    N N23 0.41242(7) 0.56428(7) 0.25451(10) 0.0404(4) Uani d . 1 . .
    N N24 0.30440(7) 0.51392(7) 0.30222(10) 0.0377(4) Uani d . 1 . .
    C C1 0.46288(9) 0.58336(8) 0.22081(13) 0.0420(4) Uani d . 1 . .
    C C2 0.50033(10) 0.59793(10) 0.29314(14) 0.0532(6) Uani d . 1 . .
    H H2 0.5379 0.6115 0.2880 0.064 Uiso calc R 1 . .
    C C3 0.47175(10) 0.58861(10) 0.36945(15) 0.0534(6) Uani d . 1 . .
    H H3 0.4853 0.5949 0.4283 0.064 Uiso calc R 1 . .
    C C4 0.41675(9) 0.56739(9) 0.34544(13) 0.0428(5) Uani d . 1 . .
    C C5 0.37497(9) 0.55138(9) 0.40720(13) 0.0442(5) Uani d . 1 . .
    C C6 0.32280(9) 0.52641(9) 0.38657(12) 0.0411(4) Uani d . 1 . .
    C C7 0.28126(9) 0.50864(9) 0.45108(13) 0.0451(5) Uani d . 1 . .
    H H7 0.2835 0.5130 0.5140 0.054 Uiso calc R 1 . .
    C C8 0.23852(9) 0.48459(9) 0.40491(13) 0.0422(4) Uani d . 1 . .
    H H8 0.2052 0.4684 0.4292 0.051 Uiso calc R 1 . .
    C C9 0.25323(8) 0.48825(8) 0.31165(12) 0.0362(4) Uani d . 1 . .
    C C10 0.21846(8) 0.46994(8) 0.24113(12) 0.0360(4) Uani d . 1 . .
    C C11 0.22974(8) 0.47834(8) 0.14991(12) 0.0376(4) Uani d . 1 . .
    C C12 0.19052(9) 0.46543(9) 0.07858(13) 0.0460(5) Uani d . 1 . .
    H H12 0.1543 0.4486 0.0845 0.055 Uiso calc R 1 . .
    C C13 0.21544(10) 0.48202(10) 0.00230(14) 0.0526(6) Uani d . 1 . .
    H H13 0.1998 0.4794 -0.0559 0.063 Uiso calc R 1 . .
    C C14 0.26979(9) 0.50435(10) 0.02480(13) 0.0477(5) Uani d . 1 . .
    C C15 0.30923(11) 0.52569(10) -0.03612(14) 0.0545(6) Uani d . 1 . .
    C C16 0.36281(10) 0.54737(10) -0.01508(13) 0.0515(5) Uani d . 1 . .
    C C17 0.40164(12) 0.57099(11) -0.07905(15) 0.0636(7) Uani d . 1 . .
    H H17 0.3959 0.5743 -0.1416 0.076 Uiso calc R 1 . .
    C C18 0.44735(11) 0.58736(10) -0.03328(15) 0.0581(6) Uani d . 1 . .
    H H18 0.4801 0.6046 -0.0575 0.070 Uiso calc R 1 . .
    C C19 0.43790(9) 0.57411(9) 0.05937(13) 0.0455(5) Uani d . 1 . .
    C C20 0.47569(9) 0.58754(8) 0.12914(13) 0.0429(5) Uani d . 1 . .
    N N51 0.40921(10) 0.58630(15) 0.68340(15) 0.0812(8) Uani d . 1 . .
    C C52 0.38597(16) 0.62318(17) 0.6300(2) 0.0945(11) Uani d . 1 . .
    H H52 0.3762 0.6589 0.6542 0.113 Uiso calc R 1 . .
    C C53 0.37466(15) 0.61389(13) 0.54115(18) 0.0816(9) Uani d . 1 . .
    H H53 0.3581 0.6429 0.5060 0.098 Uiso calc R 1 . .
    C C54 0.38735(9) 0.56279(11) 0.50349(14) 0.0513(5) Uani d . 1 . .
    C C55 0.41194(13) 0.52451(15) 0.55825(18) 0.0792(8) Uani d . 1 . .
    H H55 0.4222 0.4884 0.5360 0.095 Uiso calc R 1 . .
    C C56 0.42214(14) 0.53814(18) 0.6469(2) 0.0885(10) Uani d . 1 . .
    H H56 0.4397 0.5105 0.6834 0.106 Uiso calc R 1 . .
    N N101 0.06117(6) 0.38923(7) 0.30189(10) 0.0355(3) Uani d . 1 . .
    C C102 0.06574(8) 0.44515(8) 0.29549(13) 0.0403(4) Uani d . 1 . .
    H H102 0.0327 0.4673 0.3038 0.048 Uiso calc R 1 . .
    C C103 0.11567(8) 0.47254(8) 0.27747(13) 0.0406(4) Uani d . 1 . .
    H H103 0.1167 0.5126 0.2740 0.049 Uiso calc R 1 . .
    C C104 0.16441(8) 0.44146(8) 0.26451(11) 0.0339(4) Uani d . 1 . .
    C C105 0.16034(9) 0.38345(9) 0.27246(17) 0.0506(5) Uani d . 1 . .
    H H105 0.1928 0.3604 0.2652 0.061 Uiso calc R 1 . .
    C C106 0.10845(9) 0.35925(9) 0.29112(16) 0.0490(5) Uani d . 1 . .
    H H106 0.1064 0.3194 0.2965 0.059 Uiso calc R 1 . .
    N N151 0.2660(2) 0.5329(2) -0.3142(2) 0.1294(17) Uani d . 1 . .
    C C152 0.2458(3) 0.5685(2) -0.2569(3) 0.155(2) Uani d . 1 . .
    H H152 0.2211 0.5972 -0.2780 0.185 Uiso calc R 1 . .
    C C153 0.2581(2) 0.56707(18) -0.1666(2) 0.1290(18) Uani d . 1 . .
    H H153 0.2421 0.5945 -0.1278 0.155 Uiso calc R 1 . .
    C C154 0.29319(12) 0.52625(14) -0.13291(16) 0.0729(8) Uani d . 1 . .
    C C155 0.31337(15) 0.4886(2) -0.19209(18) 0.1009(13) Uani d . 1 . .
    H H155 0.3375 0.4591 -0.1726 0.121 Uiso calc R 1 . .
    C C156 0.29872(18) 0.4931(2) -0.2832(2) 0.1174(17) Uani d . 1 . .
    H H156 0.3133 0.4659 -0.3237 0.141 Uiso calc R 1 . .
    N N201 0.63736(10) 0.65387(10) 0.05085(15) 0.0695(6) Uani d . 1 . .
    C C202 0.60235(13) 0.68222(12) 0.1038(2) 0.0742(8) Uani d . 1 . .
    H H202 0.6140 0.7184 0.1241 0.089 Uiso calc R 1 . .
    C C203 0.55016(12) 0.66270(10) 0.13114(18) 0.0635(7) Uani d . 1 . .
    H H203 0.5271 0.6852 0.1689 0.076 Uiso calc R 1 . .
    C C204 0.53176(10) 0.61002(9) 0.10312(14) 0.0474(5) Uani d . 1 . .
    C C205 0.56798(10) 0.58046(10) 0.04725(15) 0.0548(6) Uani d . 1 . .
    H H205 0.5577 0.5442 0.0255 0.066 Uiso calc R 1 . .
    C C206 0.61911(11) 0.60416(12) 0.02354(17) 0.0645(7) Uani d . 1 . .
    H H206 0.6429 0.5831 -0.0153 0.077 Uiso calc R 1 . .
loop_
    _atom_site_aniso_label
    _atom_site_aniso_U_11
    _atom_site_aniso_U_22
    _atom_site_aniso_U_33
    _atom_site_aniso_U_12
    _atom_site_aniso_U_13
    _atom_site_aniso_U_23
    Zn1 0.04778(16) 0.04374(16) 0.02318(14) -0.00756(11) 0.00168(10)
                                                                    -0.00080(10)
    N21 0.0579(10) 0.0455(9) 0.0266(8) -0.0116(8) 0.0027(7) 0.0007(7)
    N22 0.0485(9) 0.0476(9) 0.0251(8) -0.0020(7) -0.0005(7) 0.0025(7)
    N23 0.0531(10) 0.0414(9) 0.0266(8) -0.0084(7) 0.0028(7) -0.0033(6)
    N24 0.0438(9) 0.0446(9) 0.0247(8) -0.0010(7) 0.0004(6) -0.0035(6)
    C1 0.0521(12) 0.0395(10) 0.0342(10) -0.0129(9) 0.0034(8) -0.0050(8)
    C2 0.0581(14) 0.0608(14) 0.0408(12) -0.0204(11) 0.0039(10) -0.0108(10)
    C3 0.0599(14) 0.0649(14) 0.0354(11) -0.0209(11) -0.0001(10) -0.0111(10)
    C4 0.0522(12) 0.0473(11) 0.0290(10) -0.0094(9) 0.0010(8) -0.0072(8)
    C5 0.0520(12) 0.0531(12) 0.0275(10) -0.0066(9) -0.0019(8) -0.0055(8)
    C6 0.0479(11) 0.0494(11) 0.0259(10) 0.0000(9) 0.0024(8) -0.0038(8)
    C7 0.0494(12) 0.0603(13) 0.0256(10) -0.0036(10) 0.0010(8) -0.0026(9)
    C8 0.0458(11) 0.0528(12) 0.0279(10) 0.0012(9) 0.0035(8) -0.0002(8)
    C9 0.0410(10) 0.0403(10) 0.0274(9) 0.0045(8) 0.0019(7) -0.0024(7)
    C10 0.0421(10) 0.0373(10) 0.0286(9) 0.0047(8) 0.0014(7) -0.0020(7)
    C11 0.0428(10) 0.0414(10) 0.0287(10) 0.0024(8) -0.0018(8) -0.0010(8)
    C12 0.0457(11) 0.0623(13) 0.0300(10) -0.0037(10) -0.0036(8) -0.0017(9)
    C13 0.0565(13) 0.0725(15) 0.0289(11) -0.0093(11) -0.0068(9) 0.0036(10)
    C14 0.0566(13) 0.0600(13) 0.0264(10) -0.0071(10) -0.0044(9) 0.0036(9)
    C15 0.0687(15) 0.0670(15) 0.0279(11) -0.0171(12) -0.0035(10) 0.0076(9)
    C16 0.0697(15) 0.0574(13) 0.0273(10) -0.0158(11) 0.0024(9) 0.0052(9)
    C17 0.0816(18) 0.0817(17) 0.0276(11) -0.0288(14) 0.0023(11) 0.0087(11)
    C18 0.0723(16) 0.0672(15) 0.0347(12) -0.0260(12) 0.0053(10) 0.0071(10)
    C19 0.0595(13) 0.0455(11) 0.0314(10) -0.0118(9) 0.0050(9) 0.0012(8)
    C20 0.0570(12) 0.0366(10) 0.0351(10) -0.0118(9) 0.0066(9) -0.0009(8)
    N51 0.0633(14) 0.145(3) 0.0359(12) -0.0305(15) -0.0006(10) -0.0144(14)
    C52 0.126(3) 0.113(3) 0.0447(17) -0.011(2) -0.0056(17) -0.0286(17)
    C53 0.126(3) 0.0787(19) 0.0403(14) -0.0017(18) -0.0102(15) -0.0181(13)
    C54 0.0499(12) 0.0755(16) 0.0286(11) -0.0147(11) 0.0009(9) -0.0067(10)
    C55 0.096(2) 0.100(2) 0.0419(15) 0.0139(17) -0.0143(14) -0.0037(14)
    C56 0.082(2) 0.135(3) 0.0486(17) 0.002(2) -0.0152(14) 0.0081(18)
    N101 0.0379(8) 0.0442(9) 0.0244(8) 0.0040(7) -0.0013(6) -0.0035(6)
    C102 0.0418(11) 0.0434(11) 0.0358(10) 0.0092(8) 0.0059(8) -0.0024(8)
    C103 0.0466(11) 0.0392(10) 0.0360(10) 0.0058(8) 0.0063(8) 0.0009(8)
    C104 0.0386(10) 0.0412(10) 0.0218(8) 0.0052(8) -0.0005(7) -0.0033(7)
    C105 0.0376(11) 0.0436(12) 0.0707(15) 0.0078(9) 0.0018(10) -0.0042(10)
    C106 0.0422(11) 0.0384(11) 0.0665(15) 0.0038(9) -0.0002(10) -0.0022(10)
    N151 0.157(4) 0.182(4) 0.0499(18) -0.092(3) -0.022(2) 0.029(2)
    C152 0.267(7) 0.130(4) 0.067(3) -0.043(4) -0.074(3) 0.028(3)
    C153 0.218(5) 0.105(3) 0.064(2) -0.016(3) -0.068(3) 0.026(2)
    C154 0.0797(18) 0.108(2) 0.0312(13) -0.0441(16) -0.0058(12) 0.0136(13)
    C155 0.088(2) 0.180(4) 0.0349(15) -0.029(2) 0.0018(13) -0.0193(18)
    C156 0.098(3) 0.210(5) 0.0446(19) -0.059(3) 0.0097(17) -0.011(2)
    N201 0.0714(14) 0.0754(15) 0.0616(13) -0.0299(12) 0.0153(11) -0.0022(11)
    C202 0.0847(19) 0.0592(15) 0.0786(19) -0.0325(14) 0.0173(16) -0.0085(14)
    C203 0.0751(17) 0.0495(13) 0.0658(16) -0.0190(12) 0.0165(13) -0.0104(11)
    C204 0.0627(13) 0.0454(11) 0.0340(11) -0.0135(10) 0.0057(9) 0.0004(8)
    C205 0.0693(15) 0.0540(13) 0.0410(12) -0.0153(11) 0.0148(10) -0.0076(10)
    C206 0.0700(16) 0.0752(17) 0.0482(14) -0.0173(13) 0.0177(12) -0.0064(12)
_geom_special_details
;
All e.s.d.'s (except the e.s.d. in the dihedral angle between two l.s. planes)
are estimated using the full covariance matrix. The cell e.s.d.'s are taken
into account individually in the estimation of e.s.d.'s in distances, angles
and torsion angles; correlations between e.s.d.'s in cell parameters are only
used when they are defined by crystal symmetry. An approximate (isotropic)
treatment of cell e.s.d.'s is used for estimating e.s.d.'s involving l.s.
planes.
;
loop_
    _geom_bond_atom_site_label_1
    _geom_bond_atom_site_label_2
    _geom_bond_site_symmetry_2
    _geom_bond_distance
    _geom_bond_publ_flag
    Zn1 N24 . 2.0684(15) yes
    Zn1 N21 . 2.0695(16) yes
    Zn1 N22 . 2.0695(17) yes
    Zn1 N23 . 2.0747(16) yes
    Zn1 N101 7_566 2.1385(16) yes
    N21 C19 . 1.363(3) ?
    N21 C16 . 1.369(3) ?
    N22 C11 . 1.364(3) ?
    N22 C14 . 1.373(2) ?
    N23 C4 . 1.369(3) ?
    N23 C1 . 1.374(3) ?
    N24 C9 . 1.363(3) ?
    N24 C6 . 1.370(2) ?
    C1 C20 . 1.411(3) ?
    C1 C2 . 1.443(3) ?
    C2 C3 . 1.347(3) ?
    C2 H2 . 0.9500 ?
    C3 C4 . 1.442(3) ?
    C3 H3 . 0.9500 ?
    C4 C5 . 1.407(3) ?
    C5 C6 . 1.404(3) ?
    C5 C54 . 1.497(3) ?
    C6 C7 . 1.442(3) ?
    C7 C8 . 1.352(3) ?
    C7 H7 . 0.9500 ?
    C8 C9 . 1.443(3) ?
    C8 H8 . 0.9500 ?
    C9 C10 . 1.408(3) ?
    C10 C11 . 1.407(3) ?
    C10 C104 . 1.489(3) ?
    C11 C12 . 1.449(3) ?
    C12 C13 . 1.345(3) ?
    C12 H12 . 0.9500 ?
    C13 C14 . 1.432(3) ?
    C13 H13 . 0.9500 ?
    C14 C15 . 1.401(3) ?
    C15 C16 . 1.405(3) ?
    C15 C154 . 1.500(3) ?
    C16 C17 . 1.442(3) ?
    C17 C18 . 1.339(3) ?
    C17 H17 . 0.9500 ?
    C18 C19 . 1.441(3) ?
    C18 H18 . 0.9500 ?
    C19 C20 . 1.413(3) ?
    C20 C204 . 1.483(3) ?
    N51 C56 . 1.302(5) ?
    N51 C52 . 1.306(5) ?
    C52 C53 . 1.376(4) ?
    C52 H52 . 0.9500 ?
    C53 C54 . 1.369(4) ?
    C53 H53 . 0.9500 ?
    C54 C55 . 1.355(4) ?
    C55 C56 . 1.389(4) ?
    C55 H55 . 0.9500 ?
    C56 H56 . 0.9500 ?
    N101 C102 . 1.333(3) ?
    N101 C106 . 1.336(3) ?
    N101 Zn1 8_656 2.1385(16) ?
    C102 C103 . 1.376(3) ?
    C102 H102 . 0.9500 ?
    C103 C104 . 1.383(3) ?
    C103 H103 . 0.9500 ?
    C104 C105 . 1.383(3) ?
    C105 C106 . 1.385(3) ?
    C105 H105 . 0.9500 ?
    C106 H106 . 0.9500 ?
    N151 C152 . 1.294(7) ?
    N151 C156 . 1.307(6) ?
    C152 C153 . 1.385(5) ?
    C152 H152 . 0.9500 ?
    C153 C154 . 1.372(5) ?
    C153 H153 . 0.9500 ?
    C154 C155 . 1.345(5) ?
    C155 C156 . 1.413(5) ?
    C155 H155 . 0.9500 ?
    C156 H156 . 0.9500 ?
    N201 C206 . 1.320(3) ?
    N201 C202 . 1.330(4) ?
    C202 C203 . 1.382(4) ?
    C202 H202 . 0.9500 ?
    C203 C204 . 1.387(3) ?
    C203 H203 . 0.9500 ?
    C204 C205 . 1.388(3) ?
    C205 C206 . 1.382(3) ?
    C205 H205 . 0.9500 ?
    C206 H206 . 0.9500 ?
loop_
    _geom_angle_atom_site_label_1
    _geom_angle_atom_site_label_2
    _geom_angle_atom_site_label_3
    _geom_angle_site_symmetry_1
    _geom_angle_site_symmetry_3
    _geom_angle
    _geom_angle_publ_flag
    N24 Zn1 N21 . . 162.77(7) yes
    N24 Zn1 N22 . . 88.42(6) yes
    N21 Zn1 N22 . . 88.84(7) yes
    N24 Zn1 N23 . . 89.34(6) yes
    N21 Zn1 N23 . . 87.94(6) yes
    N22 Zn1 N23 . . 161.70(7) yes
    N24 Zn1 N101 . 7_566 95.10(6) yes
    N21 Zn1 N101 . 7_566 102.11(6) yes
    N22 Zn1 N101 . 7_566 102.00(6) yes
    N23 Zn1 N101 . 7_566 96.29(6) yes
    C19 N21 C16 . . 106.82(16) ?
    C19 N21 Zn1 . . 126.42(13) ?
    C16 N21 Zn1 . . 126.72(14) ?
    C11 N22 C14 . . 106.27(17) ?
    C11 N22 Zn1 . . 126.10(13) ?
    C14 N22 Zn1 . . 127.37(14) ?
    C4 N23 C1 . . 106.45(16) ?
    C4 N23 Zn1 . . 125.15(13) ?
    C1 N23 Zn1 . . 126.61(13) ?
    C9 N24 C6 . . 106.48(15) ?
    C9 N24 Zn1 . . 126.17(12) ?
    C6 N24 Zn1 . . 126.59(13) ?
    N23 C1 C20 . . 124.64(18) ?
    N23 C1 C2 . . 109.72(17) ?
    C20 C1 C2 . . 125.64(19) ?
    C3 C2 C1 . . 106.8(2) ?
    C3 C2 H2 . . 126.6 ?
    C1 C2 H2 . . 126.6 ?
    C2 C3 C4 . . 107.42(19) ?
    C2 C3 H3 . . 126.3 ?
    C4 C3 H3 . . 126.3 ?
    N23 C4 C5 . . 126.00(18) ?
    N23 C4 C3 . . 109.56(18) ?
    C5 C4 C3 . . 124.42(18) ?
    C6 C5 C4 . . 125.98(18) ?
    C6 C5 C54 . . 117.43(18) ?
    C4 C5 C54 . . 116.59(18) ?
    N24 C6 C5 . . 125.05(18) ?
    N24 C6 C7 . . 109.78(17) ?
    C5 C6 C7 . . 125.15(18) ?
    C8 C7 C6 . . 106.91(17) ?
    C8 C7 H7 . . 126.5 ?
    C6 C7 H7 . . 126.5 ?
    C7 C8 C9 . . 106.83(18) ?
    C7 C8 H8 . . 126.6 ?
    C9 C8 H8 . . 126.6 ?
    N24 C9 C10 . . 125.42(17) ?
    N24 C9 C8 . . 110.00(16) ?
    C10 C9 C8 . . 124.54(18) ?
    C11 C10 C9 . . 125.06(18) ?
    C11 C10 C104 . . 117.12(16) ?
    C9 C10 C104 . . 117.77(16) ?
    N22 C11 C10 . . 125.68(17) ?
    N22 C11 C12 . . 109.87(17) ?
    C10 C11 C12 . . 124.42(18) ?
    C13 C12 C11 . . 106.50(19) ?
    C13 C12 H12 . . 126.7 ?
    C11 C12 H12 . . 126.7 ?
    C12 C13 C14 . . 107.59(19) ?
    C12 C13 H13 . . 126.2 ?
    C14 C13 H13 . . 126.2 ?
    N22 C14 C15 . . 124.8(2) ?
    N22 C14 C13 . . 109.76(18) ?
    C15 C14 C13 . . 125.41(19) ?
    C14 C15 C16 . . 126.03(19) ?
    C14 C15 C154 . . 117.7(2) ?
    C16 C15 C154 . . 116.28(19) ?
    N21 C16 C15 . . 125.76(19) ?
    N21 C16 C17 . . 109.5(2) ?
    C15 C16 C17 . . 124.7(2) ?
    C18 C17 C16 . . 106.7(2) ?
    C18 C17 H17 . . 126.6 ?
    C16 C17 H17 . . 126.6 ?
    C17 C18 C19 . . 107.8(2) ?
    C17 C18 H18 . . 126.1 ?
    C19 C18 H18 . . 126.1 ?
    N21 C19 C20 . . 126.29(18) ?
    N21 C19 C18 . . 109.15(18) ?
    C20 C19 C18 . . 124.46(19) ?
    C1 C20 C19 . . 124.66(19) ?
    C1 C20 C204 . . 118.30(18) ?
    C19 C20 C204 . . 116.97(18) ?
    C56 N51 C52 . . 115.3(3) ?
    N51 C52 C53 . . 124.6(3) ?
    N51 C52 H52 . . 117.7 ?
    C53 C52 H52 . . 117.7 ?
    C54 C53 C52 . . 119.8(3) ?
    C54 C53 H53 . . 120.1 ?
    C52 C53 H53 . . 120.1 ?
    C55 C54 C53 . . 115.9(2) ?
    C55 C54 C5 . . 123.2(2) ?
    C53 C54 C5 . . 120.9(2) ?
    C54 C55 C56 . . 119.9(3) ?
    C54 C55 H55 . . 120.0 ?
    C56 C55 H55 . . 120.0 ?
    N51 C56 C55 . . 124.4(3) ?
    N51 C56 H56 . . 117.8 ?
    C55 C56 H56 . . 117.8 ?
    C102 N101 C106 . . 116.85(17) ?
    C102 N101 Zn1 . 8_656 120.26(13) ?
    C106 N101 Zn1 . 8_656 122.55(14) ?
    N101 C102 C103 . . 123.56(18) ?
    N101 C102 H102 . . 118.2 ?
    C103 C102 H102 . . 118.2 ?
    C102 C103 C104 . . 119.61(18) ?
    C102 C103 H103 . . 120.2 ?
    C104 C103 H103 . . 120.2 ?
    C105 C104 C103 . . 117.31(18) ?
    C105 C104 C10 . . 122.03(17) ?
    C103 C104 C10 . . 120.65(17) ?
    C104 C105 C106 . . 119.38(19) ?
    C104 C105 H105 . . 120.3 ?
    C106 C105 H105 . . 120.3 ?
    N101 C106 C105 . . 123.3(2) ?
    N101 C106 H106 . . 118.4 ?
    C105 C106 H106 . . 118.4 ?
    C152 N151 C156 . . 117.0(4) ?
    N151 C152 C153 . . 123.7(5) ?
    N151 C152 H152 . . 118.2 ?
    C153 C152 H152 . . 118.2 ?
    C154 C153 C152 . . 120.3(5) ?
    C154 C153 H153 . . 119.9 ?
    C152 C153 H153 . . 119.9 ?
    C155 C154 C153 . . 116.1(3) ?
    C155 C154 C15 . . 122.8(3) ?
    C153 C154 C15 . . 121.1(3) ?
    C154 C155 C156 . . 120.0(4) ?
    C154 C155 H155 . . 120.0 ?
    C156 C155 H155 . . 120.0 ?
    N151 C156 C155 . . 122.9(5) ?
    N151 C156 H156 . . 118.6 ?
    C155 C156 H156 . . 118.6 ?
    C206 N201 C202 . . 115.6(2) ?
    N201 C202 C203 . . 124.5(2) ?
    N201 C202 H202 . . 117.8 ?
    C203 C202 H202 . . 117.8 ?
    C202 C203 C204 . . 119.5(2) ?
    C202 C203 H203 . . 120.3 ?
    C204 C203 H203 . . 120.3 ?
    C203 C204 C205 . . 116.2(2) ?
    C203 C204 C20 . . 121.7(2) ?
    C205 C204 C20 . . 122.07(19) ?
    C206 C205 C204 . . 119.5(2) ?
    C206 C205 H205 . . 120.3 ?
    C204 C205 H205 . . 120.3 ?
    N201 C206 C205 . . 124.8(2) ?
    N201 C206 H206 . . 117.6 ?
    C205 C206 H206 . . 117.6 ?
loop_
    _geom_hbond_atom_site_label_D
    _geom_hbond_atom_site_label_H
    _geom_hbond_atom_site_label_A
    _geom_hbond_site_symmetry_A
    _geom_hbond_distance_DH
    _geom_hbond_distance_HA
    _geom_hbond_distance_DA
    _geom_hbond_angle_DHA
    C7 H7 N151 1_556 0.95 2.65 3.583(4) 167.1
    C17 H17 N51 1_554 0.95 2.66 3.583(3) 164.9
