# Supplementary material for: Redetermination of cyclo-tetra­kis­(μ-5,10,15,20-tetra-4-pyridyl­porphyrinato)tetra­zinc(II) dimethyl­formamide octa­solvate trihydrate at 100 K
Source: Acta Crystallogr Sect E Struct Rep Online. 2011 Jan 22;67(Pt 2):m236–7. doi: 10.1107/S1600536811002054 (PMC3051794; doi:10.1107/S1600536811002054)
Supplement: Supplementary file 2 [file e-67-0m236-Isup2.hkl]

#
# h,k,l, Fc-squared, Fo-squared, sigma(Fo-squared) and status flag
#
data_I
_shelx_title ' rs75642 in P4(2)/n                                 '
_shelx_refln_list_code   4
_shelx_F_calc_maximum    690.08
_exptl_crystal_F_000    2800.00
_reflns_d_resolution_high    0.7709
 
loop_
 _symmetry_equiv_pos_as_xyz
 x,y,z
 -y,1/2+x,1/2+z
 1/2-x,1/2-y,z
 1/2+y,-x,1/2+z
 -x,-y,-z
 y,1/2-x,1/2-z
 1/2+x,1/2+y,-z
 1/2-y,x,1/2-z
 
_cell_length_a 23.68970
_cell_length_b  23.6897
_cell_length_c  14.9876
_cell_angle_alpha   90.000
_cell_angle_beta   90.000
_cell_angle_gamma   90.000
 
_shelx_F_squared_multiplier     1.000
 
loop_
 _refln_index_h
 _refln_index_k
 _refln_index_l
 _refln_F_squared_calc
 _refln_F_squared_meas
 _refln_F_squared_sigma
 _refln_observed_status
 _refln_sint/lambda
   1   1   0     8290.63     7992.41     71.07 o   0.02985
   0   2   0    49019.03    46694.36    333.45 o   0.04221
   2   2   0    47991.48    50573.86    361.60 o   0.05970
  -1   3   0    25698.96    27075.48    194.68 o   0.06674
   1   3   0   103515.06   107815.37    768.82 o   0.06674
   3   3   0    52876.96    55563.76    398.07 o   0.08955
  -2   4   0   437463.84   440904.91   3139.46 o   0.09439
   0   4   0     9030.47     8440.20     69.25 o   0.08442
   2   4   0     3641.68     3472.88     28.73 o   0.09439
   4   4   0     8546.42     8816.99     67.03 o   0.11939
  -3   5   0   300191.63   304215.00   2167.84 o   0.12307
  -1   5   0    60258.48    61377.67    439.97 o   0.10762
   1   5   0    45799.74    42913.78    308.71 o   0.10762
   3   5   0      136.56      131.82      7.11 o   0.12307
   5   5   0    12894.29    12016.37     90.68 o   0.14924
  -4   6   0    50544.42    50679.83    365.34 o   0.15220
  -2   6   0   476216.78   487968.81   3474.62 o   0.13349
   0   6   0     2826.63     1976.45     20.22 o   0.12664
   2   6   0    37435.94    37179.75    268.89 o   0.13349
   4   6   0     2017.79     2448.41     24.08 o   0.15220
   6   6   0     6004.78     5803.52     47.91 o   0.17909
  -5   7   0    65371.89    70287.61    505.78 o   0.18156
  -3   7   0      661.69      651.80     13.51 o   0.16074
  -1   7   0    22889.30    22820.61    167.32 o   0.14924
   1   7   0     9829.42     9701.36     74.41 o   0.14924
   3   7   0    17287.75    15951.06    119.06 o   0.16074
   5   7   0       52.94       63.51      7.79 o   0.18156
   7   7   0      175.54      246.87     11.29 o   0.20894
  -6   8   0    10357.58     9092.06     89.48 o   0.21106
  -4   8   0    15162.02    18314.26    167.99 o   0.18878
  -2   8   0    77180.02    83080.23    653.58 o   0.17405
   0   8   0     4139.97     3856.48     34.10 o   0.16885
   2   8   0     2015.92     1672.18     19.72 o   0.17405
   4   8   0    13526.23    12481.52     95.56 o   0.18878
   6   8   0    10611.04    10876.75     93.15 o   0.21106
   8   8   0     1790.19     1352.27     19.09 o   0.23879
  -7   9   0      676.46      684.50     14.93 o   0.24065
  -5   9   0    77007.61    79139.17    801.51 o   0.21730
  -3   9   0     1825.91     1445.47     25.19 o   0.20023
  -1   9   0      480.24      711.01     16.46 o   0.19112
   1   9   0      193.13      411.20     12.14 o   0.19112
   3   9   0       86.39       28.80      7.84 o   0.20023
   5   9   0    11831.99    11379.80     97.33 o   0.21730
   7   9   0    10917.80    11213.06     87.32 o   0.24065
   9   9   0      343.12      153.50     10.66 o   0.26864
  -8  10   0        6.97       22.47      8.47 o   0.27029
  -6  10   0     5697.95     5694.86     54.70 o   0.24614
  -4  10   0    55063.74    63072.41    496.41 o   0.22732
  -2  10   0    16146.05    15178.07    142.36 o   0.21524
   0  10   0      104.26      276.41     11.74 o   0.21106
   2  10   0    12587.97    13216.35    111.91 o   0.21524
   4  10   0     6740.09     6105.67     51.87 o   0.22732
   6  10   0      505.92      393.88     11.05 o   0.24614
   8  10   0     2504.52     2734.80     28.56 o   0.27029
  10  10   0      706.36      807.85     18.52 o   0.29849
  -9  11   0     2061.78     2326.05     29.95 o   0.29998
  -7  11   0       14.73        6.77      8.37 o   0.27519
  -5  11   0    38738.75    36385.02    266.03 o   0.25503
  -3  11   0      922.68     1132.68     18.39 o   0.24065
  -1  11   0     5948.85     5576.76     48.05 o   0.23313
   1  11   0    18758.62    19445.62    135.36 o   0.23313
   3  11   0     3215.61     2732.59     28.71 o   0.24065
   5  11   0     4585.24     4504.84     36.87 o   0.25503
   7  11   0      898.10      806.17     17.34 o   0.27519
   9  11   0      370.25      455.25     17.23 o   0.29998
  11  11   0     5380.72     4980.28     56.85 o   0.32834
 -10  12   0    12479.31    11647.06    103.74 o   0.32969
  -8  12   0    13105.61    12804.77    123.39 o   0.30440
  -6  12   0    25434.27    25592.95    190.99 o   0.28317
  -4  12   0    41582.19    40375.59    294.69 o   0.26697
  -2  12   0     3170.40     2934.35     27.82 o   0.25677
   0  12   0     1523.86     1071.49     17.57 o   0.25327
   2  12   0     1559.84     1380.39     19.81 o   0.25677
   4  12   0      349.74      321.21      9.80 o   0.26697
   6  12   0      800.51      785.57     16.87 o   0.28317
   8  12   0     1625.96     1246.29     20.91 o   0.30440
  10  12   0     3902.09     3788.56     46.73 o   0.32969
  12  12   0       11.53       20.71     14.83 o   0.35818
 -11  13   0     2273.13     2388.75     45.89 o   0.35943
  -9  13   0       44.23       63.52     11.84 o   0.33372
  -7  13   0    24685.06    24245.36    226.68 o   0.31163
  -5  13   0      578.12      440.14     14.76 o   0.29398
  -3  13   0     7974.76     7739.26     64.50 o   0.28159
  -1  13   0       17.10      132.52      9.62 o   0.27519
   1  13   0     2421.51     2683.23     28.72 o   0.27519
   3  13   0        2.13        8.42      8.78 o   0.28159
   5  13   0     9235.42     9060.16     67.67 o   0.29398
   7  13   0     1200.40     1173.05     20.33 o   0.31163
   9  13   0      836.81      869.63     19.43 o   0.33372
  11  13   0     7910.33     7296.79    104.56 o   0.35943
  13  13   0      303.96      266.48     20.61 o   0.38803
 -12  14   0     1643.11     1767.84     40.86 o   0.38918
 -10  14   0        3.40       16.83     15.08 o   0.36313
  -8  14   0      752.14      631.87     37.63 o   0.34033
  -6  14   0      807.09      923.37     23.13 o   0.32148
  -4  14   0    23177.22    22974.67    190.88 o   0.30731
  -2  14   0     3785.68     4086.94     39.53 o   0.29849
   0  14   0       24.90       17.73      8.79 o   0.29549
   2  14   0     3458.07     2729.87     32.42 o   0.29849
   4  14   0      168.33      155.07     10.77 o   0.30731
   6  14   0      244.78      340.78     17.26 o   0.32148
   8  14   0     1797.77     1668.51     27.74 o   0.34033
  10  14   0     1123.19     1156.57     32.80 o   0.36313
  12  14   0      560.41      561.66     27.78 o   0.38918
  14  14   0      246.96      207.25     20.83 o   0.41788
 -13  15   0     2470.83     2397.18     49.09 o   0.41895
 -11  15   0      170.28      185.01     27.56 o   0.39260
  -9  15   0      206.89      217.75     27.56 o   0.36921
  -7  15   0    41589.00    38649.87    485.41 o   0.34937
  -5  15   0      267.67      246.65     14.97 o   0.33372
  -3  15   0     6720.72     6494.18     62.04 o   0.32286
  -1  15   0     7033.65     7168.81     62.03 o   0.31730
   1  15   0     1432.17     1375.22     23.14 o   0.31730
   3  15   0     1411.47     1267.49     21.99 o   0.32286
   5  15   0      367.64      359.10     20.91 o   0.33372
   7  15   0     1015.96     1034.08     31.82 o   0.34937
   9  15   0     7414.02     6962.63     82.70 o   0.36921
  11  15   0      469.42      450.68     23.85 o   0.39260
  13  15   0     2106.10     2165.76     46.56 o   0.41895
  15  15   0     5096.03     4966.15     60.01 o   0.44773
 -14  16   0      464.80      384.00     16.26 o   0.44872
 -12  16   0     1630.96     1508.50     55.77 o   0.42212
 -10  16   0      626.19      626.98     40.47 o   0.39823
  -8  16   0      443.72      573.26     41.52 o   0.37756
  -6  16   0     1606.97     1540.02     37.08 o   0.36066
  -4  16   0      102.89      155.33     17.88 o   0.34809
  -2  16   0    10804.69    10117.30     90.82 o   0.34033
   0  16   0     1810.85     1855.91     32.94 o   0.33770
   2  16   0      287.15      256.02     15.60 o   0.34033
   4  16   0     4181.62     3931.91     52.55 o   0.34809
   6  16   0     6047.10     5814.12     88.39 o   0.36066
   8  16   0       95.01       63.33     17.58 o   0.37756
  10  16   0      191.83      213.96     29.55 o   0.39823
  12  16   0      877.97      846.75     25.07 o   0.42212
  14  16   0       17.22       19.14     11.39 o   0.44872
  16  16   0        0.74       12.95     11.18 o   0.47758
 -15  17   0      337.65      313.37     15.38 o   0.47851
 -13  17   0      109.74      126.91     13.43 o   0.45169
 -11  17   0      346.86      460.46     16.91 o   0.42737
  -9  17   0     6817.62     5956.20    128.09 o   0.40599
  -7  17   0     1989.12     1819.83     42.17 o   0.38803
  -5  17   0      465.57      614.25     27.55 o   0.37400
  -3  17   0       53.04       78.47     17.39 o   0.36435
  -1  17   0       28.19       19.40     13.37 o   0.35943
   1  17   0     7351.98     6811.00     81.29 o   0.35943
   3  17   0     5559.83     5182.30     65.49 o   0.36435
   5  17   0      524.85      414.49     23.37 o   0.37400
   7  17   0      921.27     1008.88     32.85 o   0.38803
   9  17   0    10435.31    10382.31    146.39 o   0.40599
  11  17   0       80.82       67.40     13.08 o   0.42737
  13  17   0     2215.35     2081.55     33.61 o   0.45169
  15  17   0       51.81       23.47     10.56 o   0.47851
  17  17   0       44.58       42.63     13.84 o   0.50743
 -16  18   0      188.58      261.13     16.24 o   0.50831
 -14  18   0     2735.43     2493.44     36.67 o   0.48130
 -12  18   0       10.64        2.29     11.97 o   0.45660
 -10  18   0      530.89      489.56     20.37 o   0.43460
  -8  18   0        6.48       25.92     26.12 o   0.41574
  -6  18   0     1652.09     1514.44     38.71 o   0.40046
  -4  18   0        0.90        7.57     17.19 o   0.38918
  -2  18   0     3473.78     3074.75     46.00 o   0.38225
   0  18   0      560.49      499.66     20.93 o   0.37991
   2  18   0     2655.18     2412.14     39.24 o   0.38225
   4  18   0      759.67      621.10     30.57 o   0.38918
   6  18   0      744.08      852.15     32.85 o   0.40046
   8  18   0      623.95      550.14     28.61 o   0.41574
  10  18   0      141.62      112.70     13.59 o   0.43460
  12  18   0      639.43      571.44     21.77 o   0.45660
  14  18   0      855.12      855.47     23.55 o   0.48130
  16  18   0     3814.22     3752.54     45.14 o   0.50831
  18  18   0      369.57      259.92     15.36 o   0.53728
 -17  19   0     1179.72     1284.91     27.64 o   0.53811
 -15  19   0      286.39      255.96     16.25 o   0.51093
 -13  19   0      155.79      248.12     14.72 o   0.48590
 -11  19   0       36.00       35.21     12.61 o   0.46338
  -9  19   0     7668.68     7041.67     99.53 o   0.44373
  -7  19   0        1.45        0.00     15.51 o   0.42737
  -5  19   0     2831.39     2651.61     52.60 o   0.41467
  -3  19   0       91.82       28.34     18.07 o   0.40599
  -1  19   0      356.48      285.57     17.92 o   0.40157
   1  19   0       17.26        9.43     14.12 o   0.40157
   3  19   0      829.35      658.16     23.78 o   0.40599
   5  19   0     8760.10     8416.33    123.14 o   0.41467
   7  19   0     2457.84     2639.36     34.30 o   0.42737
   9  19   0      624.64      586.37     19.32 o   0.44373
  11  19   0     2421.39     2282.68     35.19 o   0.46338
  13  19   0     3528.24     3671.49     47.89 o   0.48590
  15  19   0      138.60       97.11     14.83 o   0.51093
  17  19   0      200.57      178.21     14.18 o   0.53811
  19  19   0      570.38      571.10     18.00 o   0.56713
 -18  20   0       21.75        3.84     10.64 o   0.56791
 -16  20   0      182.21      239.31     14.69 o   0.54058
 -14  20   0     1337.28     1363.30     29.97 o   0.51527
 -12  20   0      377.04      402.44     16.06 o   0.49228
 -10  20   0     2294.42     2346.83     44.96 o   0.47195
  -8  20   0      797.08      605.52     27.80 o   0.45464
  -6  20   0      440.23      462.74     18.58 o   0.44071
  -4  20   0     2051.77     2009.77     34.56 o   0.43048
  -2  20   0      130.33      141.49     14.72 o   0.42423
   0  20   0      420.88      387.30     20.09 o   0.42212
   2  20   0     1918.63     1651.27     27.81 o   0.42423
   4  20   0       32.94       58.06     14.35 o   0.43048
   6  20   0       55.07       57.46     14.72 o   0.44071
   8  20   0      256.19      302.59     14.17 o   0.45464
  10  20   0        5.69        3.10     12.62 o   0.47195
  12  20   0     1336.39      987.79     24.25 o   0.49228
  14  20   0      653.47      695.86     24.27 o   0.51527
  16  20   0     1177.48     1067.13     25.91 o   0.54058
  18  20   0        9.78       20.14     16.65 o   0.56791
  20  20   0      457.11      436.10     21.23 o   0.59697
 -19  21   0        8.24       28.36     13.11 o   0.59772
 -17  21   0      341.64      341.66     16.38 o   0.57026
 -15  21   0      915.64      928.03     23.54 o   0.54469
 -13  21   0      266.44      344.74     16.58 o   0.52129
 -11  21   0     1399.10     1236.57     42.46 o   0.50036
  -9  21   0      270.12      199.28     18.40 o   0.48222
  -7  21   0      622.47      559.82     26.14 o   0.46721
  -5  21   0      217.96      323.25     17.17 o   0.45562
  -3  21   0      150.23      106.53     14.57 o   0.44773
  -1  21   0     2146.49     1887.09     27.94 o   0.44373
   1  21   0     2002.65     1931.08     29.96 o   0.44373
   3  21   0      104.19       82.30     14.98 o   0.44773
   5  21   0      541.58      556.71     22.59 o   0.45562
   7  21   0     1229.76     1258.92     28.62 o   0.46721
   9  21   0      958.42      904.11     20.84 o   0.48222
  11  21   0       73.03       90.64     14.98 o   0.50036
  13  21   0       26.46       24.33     13.82 o   0.52129
  15  21   0      478.86      436.57     20.43 o   0.54469
  17  21   0      765.21      754.52     29.51 o   0.57026
  19  21   0       24.09       17.34     13.56 o   0.59772
 -16  22   0      152.25      169.92     11.70 o   0.57415
 -14  22   0       67.69       50.45     12.10 o   0.55038
 -12  22   0     1059.87     1360.63     41.62 o   0.52892
 -10  22   0     2855.85     3096.74     68.88 o   0.51005
  -8  22   0      540.25      418.02     20.95 o   0.49408
  -6  22   0       37.98       38.57     16.02 o   0.48130
  -4  22   0     1921.08     1794.72     32.52 o   0.47195
  -2  22   0        0.19        9.59     10.94 o   0.46625
   0  22   0     2970.89     2573.23     33.23 o   0.46434
   2  22   0      309.28      299.54     17.46 o   0.46625
   4  22   0      619.21      637.96     23.67 o   0.47195
   6  22   0      248.63      258.81     16.84 o   0.48130
   8  22   0       40.94       32.30     13.97 o   0.49408
  10  22   0        2.79       11.76     13.82 o   0.51005
  12  22   0     1547.62     1654.10     32.17 o   0.52892
  14  22   0      576.32      647.45     21.48 o   0.55038
  16  22   0       10.49       16.28     11.36 o   0.57415
  18  22   0       25.11       40.07     13.61 o   0.59995
 -15  23   0      578.21      628.58     24.37 o   0.57956
 -13  23   0        1.92        0.00     15.45 o   0.55762
 -11  23   0      773.80      577.14     30.80 o   0.53811
  -9  23   0      255.59      266.74     22.53 o   0.52129
  -7  23   0      348.31      407.04     25.42 o   0.50743
  -5  23   0      979.59      877.78     36.73 o   0.49678
  -3  23   0     1963.83     1698.12     31.17 o   0.48956
  -1  23   0       67.54       95.41     11.80 o   0.48590
   1  23   0       37.95       25.68     16.38 o   0.48590
   3  23   0     2645.54     2708.87     41.48 o   0.48956
   5  23   0      431.76      417.71     26.56 o   0.49678
   7  23   0       16.85        6.63     19.84 o   0.50743
   9  23   0     1064.66     1116.21     26.59 o   0.52129
  11  23   0      189.80      168.23     14.63 o   0.53811
  13  23   0      339.50      260.94     14.75 o   0.55762
  15  23   0        6.42        0.00     10.73 o   0.57956
  17  23   0      277.85      317.53     19.04 o   0.60365
 -14  24   0      165.12      275.96     19.34 o   0.58643
 -12  24   0      144.03      111.49     17.10 o   0.56634
 -10  24   0      401.99      331.68     22.18 o   0.54876
  -8  24   0     2185.43     2308.28     54.72 o   0.53395
  -6  24   0     1019.15     1052.57     37.88 o   0.52214
  -4  24   0        0.05       15.50     17.99 o   0.51354
  -2  24   0      169.18      218.55     21.93 o   0.50831
   0  24   0     3258.63     3076.83     47.59 o   0.50655
   2  24   0       91.88       59.46     20.14 o   0.50831
   4  24   0      264.69      256.67     23.08 o   0.51354
   6  24   0      439.08      451.00     30.80 o   0.52214
   8  24   0        0.06        0.00     18.44 o   0.53395
  10  24   0      338.96      257.84     14.93 o   0.54876
  12  24   0      306.28      322.43     14.78 o   0.56634
  14  24   0       97.63      101.68     11.28 o   0.58643
 -13  25   0      596.38      629.63     22.48 o   0.59473
 -11  25   0       47.22        0.00     14.10 o   0.57647
  -9  25   0      131.42      174.24     18.04 o   0.56081
  -7  25   0       61.66       63.30     17.44 o   0.54795
  -5  25   0      425.10      523.02     29.60 o   0.53811
  -3  25   0       92.22      137.31     19.34 o   0.53144
  -1  25   0       81.80       81.84     13.07 o   0.52808
   1  25   0       43.48       26.76     18.39 o   0.52808
   3  25   0      784.52      748.99     32.30 o   0.53144
   5  25   0        3.29        1.00     17.74 o   0.53811
   7  25   0      625.14      556.66     29.55 o   0.54795
   9  25   0      328.93      345.84     21.83 o   0.56081
  11  25   0       24.08       36.09     10.92 o   0.57647
  13  25   0      704.24      682.06     17.16 o   0.59473
 -12  26   0      627.31      571.11     20.58 o   0.60439
 -10  26   0      145.13      144.68     15.45 o   0.58795
  -8  26   0      360.65      378.18     23.62 o   0.57415
  -6  26   0      134.50      156.05     17.99 o   0.56318
  -4  26   0      611.51      754.97     29.90 o   0.55522
  -2  26   0      983.47      976.36     32.55 o   0.55038
   0  26   0        2.91        0.00     15.75 o   0.54876
   2  26   0      597.04      589.26     28.16 o   0.55038
   4  26   0     1016.30      986.38     33.09 o   0.55522
   6  26   0       21.47       12.46     16.25 o   0.56318
   8  26   0      257.30      271.33     19.39 o   0.57415
  10  26   0     1240.59     1210.21     32.25 o   0.58795
  12  26   0       10.25        3.09     12.46 o   0.60439
  -9  27   0       59.77       64.59     13.01 o   0.60069
  -7  27   0      801.64      970.28     28.16 o   0.58871
  -5  27   0      209.48      196.87     16.70 o   0.57956
  -3  27   0        9.17        8.57     14.40 o   0.57337
   1  27   0      399.29      407.49     23.82 o   0.57026
   3  27   0       26.45       28.91     15.65 o   0.57337
   5  27   0        9.72       25.42     15.05 o   0.57956
   7  27   0      566.80      517.44     22.68 o   0.58871
   9  27   0       97.76       90.76     13.46 o   0.60069
   2  28   0       26.28       41.92     13.31 o   0.59248
   4  28   0       76.14      114.93     14.15 o   0.59697
   6  28   0      276.68      225.13     16.75 o   0.60439
   0   1   1    27957.99    27708.17    161.96 o   0.03948
   1   1   1    21729.09    20998.68    117.30 o   0.04476
  -1   2   1    56347.70    60617.46    334.72 o   0.05780
   0   2   1     8470.97     8331.08     43.15 o   0.05380
   1   2   1     5061.39     4748.43     26.61 o   0.05780
   2   2   1     3775.46     3453.66     20.18 o   0.06839
  -2   3   1    14144.34    14114.42     76.16 o   0.08309
  -1   3   1      167.62      306.41      6.41 o   0.07462
   0   3   1      814.61      530.33      6.44 o   0.07157
   1   3   1       15.99       12.77      2.81 o   0.07462
   2   3   1     4602.11     3938.43     22.14 o   0.08309
   3   3   1    11996.97    11895.65     64.96 o   0.09556
  -3   4   1      395.73      707.55      8.97 o   0.11068
  -2   4   1     4945.08     3441.56     21.23 o   0.10011
  -1   4   1    31509.14    32659.61    191.57 o   0.09320
   0   4   1      132.06       58.14      3.37 o   0.09078
   1   4   1        6.75       66.45      3.90 o   0.09320
   2   4   1    58346.41    56638.86    300.49 o   0.10011
   3   4   1       12.76       40.45      4.09 o   0.11068
   4   4   1     2107.20     1114.95     10.19 o   0.12397
  -4   5   1     3432.75     3662.68     23.67 o   0.13920
  -3   5   1      929.04     1027.76      9.92 o   0.12751
  -2   5   1    86403.03    83266.16    421.32 o   0.11846
  -1   5   1    10311.57    10725.68     59.40 o   0.11267
   0   5   1      391.89      204.21      4.92 o   0.11068
   1   5   1      180.49      162.29      4.76 o   0.11267
   2   5   1     4082.88     3384.99     20.61 o   0.11846
   3   5   1      515.90      440.77      7.79 o   0.12751
   4   5   1     2159.10     2260.12     16.45 o   0.13920
   5   5   1     4745.76     4450.51     26.61 o   0.15293
  -5   6   1    35851.07    37430.10    200.63 o   0.16819
  -4   6   1       39.38      109.37      5.87 o   0.15581
  -3   6   1   220424.86   227904.06   1149.38 o   0.14546
  -2   6   1    99992.92    98145.40    496.60 o   0.13759
  -1   6   1     3719.39     3454.60     22.66 o   0.13265
   0   6   1      841.50      672.05      8.76 o   0.13096
   1   6   1     2958.34     3154.78     19.97 o   0.13265
   2   6   1      888.54      624.73      9.01 o   0.13759
   3   6   1     1246.88     1167.08     11.84 o   0.14546
   4   6   1    20939.69    20483.24    106.75 o   0.15581
   5   6   1     1846.50     1934.28     15.82 o   0.16819
   6   6   1     2636.28     2240.27     17.59 o   0.18217
  -6   7   1    25615.63    26429.70    150.96 o   0.19743
  -5   7   1    23959.32    24033.05    144.71 o   0.18460
  -4   7   1    16979.07    18938.63    109.17 o   0.17340
  -3   7   1     2584.49     2600.42     20.29 o   0.16417
  -2   7   1      731.53      718.17     10.47 o   0.15724
  -1   7   1     1315.22     1416.23     12.22 o   0.15293
   0   7   1      300.84      418.69      7.85 o   0.15146
   1   7   1     2566.47     2373.74     16.69 o   0.15293
   2   7   1     3769.02     3454.09     21.97 o   0.15724
   3   7   1     1359.65     1254.86     11.86 o   0.16417
   4   7   1     3962.67     3820.45     23.99 o   0.17340
   5   7   1     3241.30     2953.74     21.15 o   0.18460
   6   7   1    23276.15    23575.95    128.88 o   0.19743
   7   7   1     4931.23     5340.24     37.98 o   0.21159
  -7   8   1     6057.41     5812.56     40.92 o   0.22683
  -6   8   1     3132.84     3084.18     25.42 o   0.21368
  -5   8   1     1976.45     2299.25     19.66 o   0.20189
  -4   8   1     1393.97     1754.78     16.65 o   0.19170
  -3   8   1    19054.77    19889.33    114.65 o   0.18339
  -2   8   1        5.35       30.20      5.98 o   0.17721
  -1   8   1    49198.53    52542.07    280.39 o   0.17340
   0   8   1     7853.37     7103.03     42.20 o   0.17211
   1   8   1     3027.02     3302.33     22.68 o   0.17340
   2   8   1     4935.48     4641.67     28.16 o   0.17721
   3   8   1     1133.07      975.00     11.01 o   0.18339
   4   8   1     2674.58     2496.50     18.00 o   0.19170
   5   8   1     1743.38     1643.95     15.16 o   0.20189
   6   8   1     2590.22     2232.41     20.50 o   0.21368
   7   8   1     5228.57     4817.75     35.32 o   0.22683
   8   8   1      469.93      426.01      9.17 o   0.24111
  -8   9   1      603.89      519.27     10.51 o   0.25633
  -7   9   1     6216.43     6772.36     44.03 o   0.24295
  -6   9   1      155.60      406.76      9.92 o   0.23072
  -5   9   1    24710.52    25808.39    165.88 o   0.21985
  -4   9   1    56260.57    58289.68    344.16 o   0.21053
  -3   9   1      270.15      254.50      8.64 o   0.20299
  -2   9   1    37363.80    39178.22    221.07 o   0.19743
  -1   9   1     2816.32     3378.07     25.04 o   0.19401
   0   9   1     9576.05    11211.75     64.14 o   0.19286
   1   9   1     3596.04     3858.59     26.00 o   0.19401
   2   9   1    10758.93    10504.47     63.84 o   0.19743
   3   9   1      711.66      562.85     10.79 o   0.20299
   4   9   1     6639.14     6244.12     40.77 o   0.21053
   5   9   1     1930.42     1994.60     19.38 o   0.21985
   6   9   1      406.24      246.09      8.31 o   0.23072
   7   9   1     2449.23     2636.55     19.62 o   0.24295
   8   9   1     4780.19     5159.03     32.05 o   0.25633
   9   9   1      461.25      344.09      8.10 o   0.27070
  -9  10   1     9384.09     9181.75     55.50 o   0.28591
  -8  10   1     1368.83     1269.96     14.42 o   0.27234
  -7  10   1     6293.90     5730.70     35.10 o   0.25979
  -6  10   1      332.38      566.71     10.59 o   0.24839
  -5  10   1      126.90      123.86      7.40 o   0.23832
  -4  10   1       49.22       48.68      6.74 o   0.22976
  -3  10   1    18217.57    20397.15    132.94 o   0.22287
  -2  10   1      129.99      173.50      8.34 o   0.21781
  -1  10   1      911.19      829.23     13.64 o   0.21472
   0  10   1     9032.83     8762.29     61.62 o   0.21368
   1  10   1     1188.55      998.41     13.35 o   0.21472
   2  10   1      287.64      371.76      9.15 o   0.21781
   3  10   1     6177.46     5762.39     40.85 o   0.22287
   4  10   1      197.63      236.94      7.28 o   0.22976
   5  10   1      335.78      413.86      8.61 o   0.23832
   6  10   1       69.21       61.19      5.94 o   0.24839
   7  10   1      743.13     1029.11     10.92 o   0.25979
   8  10   1      440.09      331.30      8.26 o   0.27234
   9  10   1    15192.36    14242.78     81.67 o   0.28591
  10  10   1       53.89       79.41      7.41 o   0.30035
 -10  11   1      211.08      155.14      8.30 o   0.31554
  -9  11   1     2308.65     2219.53     19.95 o   0.30183
  -8  11   1     1470.82     1398.55     15.50 o   0.28901
  -7  11   1      731.15      856.77     11.99 o   0.27721
  -6  11   1    22645.11    22987.60    121.52 o   0.26656
  -5  11   1       77.25      139.41      6.06 o   0.25720
  -4  11   1     3719.94     3217.23     22.89 o   0.24928
  -3  11   1     1657.54     1623.16     15.97 o   0.24295
  -2  11   1      714.48      761.98     11.78 o   0.23832
  -1  11   1     7845.05     7663.59     44.18 o   0.23550
   0  11   1     3974.11     3319.34     22.97 o   0.23455
   1  11   1       18.75       14.76      5.67 o   0.23550
   2  11   1       14.54       14.84      5.45 o   0.23832
   3  11   1      447.35      511.40      9.49 o   0.24295
   4  11   1      537.40      565.49      9.29 o   0.24928
   5  11   1     3741.23     3338.89     22.07 o   0.25720
   6  11   1    10220.93     9028.51     47.30 o   0.26656
   7  11   1      612.16      757.50     10.61 o   0.27721
   8  11   1     2392.03     2220.77     18.76 o   0.28901
   9  11   1      774.52      730.46     12.43 o   0.30183
  10  11   1        3.83        9.65      7.09 o   0.31554
  11  11   1      306.09      325.79     10.42 o   0.33003
 -11  12   1     3918.23     3810.50     40.51 o   0.34520
 -10  12   1       19.00       29.67      7.34 o   0.33137
  -9  12   1     1478.79     1349.99     16.60 o   0.31835
  -8  12   1      418.72      373.70     10.52 o   0.30622
  -7  12   1      341.81      328.71      9.47 o   0.29511
  -6  12   1      232.19      223.54      7.90 o   0.28513
  -5  12   1      350.18      430.39      9.48 o   0.27640
  -4  12   1     4427.05     4261.12     26.92 o   0.26905
  -3  12   1    13029.91    12038.64     66.78 o   0.26319
  -2  12   1     1321.02     1624.94     14.65 o   0.25893
  -1  12   1     1374.67     1349.96     13.33 o   0.25633
   0  12   1     7983.17     8513.33     46.85 o   0.25546
   1  12   1      185.52       74.75      5.71 o   0.25633
   2  12   1     2105.38     2171.22     16.02 o   0.25893
   3  12   1     7290.17     6254.28     34.58 o   0.26319
   4  12   1      817.45      975.92     12.41 o   0.26905
   5  12   1     1028.67     1070.24     12.94 o   0.27640
   6  12   1     2657.67     2318.64     19.22 o   0.28513
   7  12   1      429.24      340.55      8.22 o   0.29511
   8  12   1      289.92      225.93      8.10 o   0.30622
   9  12   1     2873.90     2451.65     22.99 o   0.31835
  10  12   1     1904.27     1854.12     21.43 o   0.33137
  11  12   1     1916.47     1886.30     28.22 o   0.34520
  12  12   1     2147.19     2218.96     31.61 o   0.35973
 -12  13   1      196.01      178.91     13.02 o   0.37489
 -11  13   1        0.53       15.80     10.58 o   0.36097
 -10  13   1      207.33      266.61     13.20 o   0.34777
  -9  13   1      303.12      275.55     12.35 o   0.33538
  -8  13   1      341.00      296.72     11.04 o   0.32390
  -7  13   1       14.91       29.80      7.17 o   0.31341
  -6  13   1    21345.87    21296.79    124.86 o   0.30403
  -5  13   1      279.70      347.90      9.04 o   0.29586
  -4  13   1      453.33      470.70     10.15 o   0.28901
  -3  13   1       46.93       70.20      6.51 o   0.28356
  -2  13   1     5540.01     5311.08     32.19 o   0.27961
  -1  13   1     2149.14     1939.84     16.30 o   0.27721
   0  13   1     6278.70     5882.94     34.84 o   0.27640
   1  13   1      604.66      625.58     11.29 o   0.27721
   2  13   1      254.79      290.82      7.56 o   0.27961
   3  13   1      589.18      571.94      9.86 o   0.28356
   4  13   1     3446.76     3392.79     25.89 o   0.28901
   5  13   1      317.91      268.14      8.32 o   0.29586
   6  13   1     1754.14     1412.35     15.69 o   0.30403
   7  13   1       74.81       65.36      7.03 o   0.31341
   8  13   1        0.86       11.12      6.60 o   0.32390
   9  13   1      507.71      527.21     13.12 o   0.33538
  10  13   1     5655.32     5655.97     53.33 o   0.34777
  11  13   1      796.25      875.85     21.35 o   0.36097
  12  13   1      446.31      430.94     15.99 o   0.37489
  13  13   1      403.22      481.08     17.76 o   0.38946
 -13  14   1      308.79      382.99     16.36 o   0.40461
 -12  14   1      378.10      381.82     15.77 o   0.39061
 -11  14   1      907.62      964.65     25.67 o   0.37726
 -10  14   1      749.15      858.85     24.37 o   0.36465
  -9  14   1     1075.83     1105.48     25.92 o   0.35286
  -8  14   1     1006.26     1113.58     23.40 o   0.34196
  -7  14   1      682.56      553.73     12.66 o   0.33204
  -6  14   1      246.54      288.33      9.79 o   0.32321
  -5  14   1     4257.06     4564.05     34.17 o   0.31554
  -4  14   1      321.18      268.87      8.40 o   0.30912
  -3  14   1      117.92       65.49      7.02 o   0.30403
  -2  14   1      923.17      985.56     13.00 o   0.30035
  -1  14   1     2903.00     2714.19     21.09 o   0.29811
   0  14   1     1132.63     1291.50     14.21 o   0.29736
   1  14   1     6322.74     5841.48     37.93 o   0.29811
   2  14   1       22.04       20.20      6.27 o   0.30035
   3  14   1      540.43      533.94     10.68 o   0.30403
   4  14   1     3240.42     3211.95     25.51 o   0.30912
   5  14   1     1459.31     1236.90     15.07 o   0.31554
   6  14   1      824.38      960.92     14.54 o   0.32321
   7  14   1     9213.70     8552.30     65.40 o   0.33204
   8  14   1      148.39      193.37     10.53 o   0.34196
   9  14   1     1997.43     1942.09     29.57 o   0.35286
  10  14   1      137.77      153.79     11.23 o   0.36465
  11  14   1      695.85      740.89     20.51 o   0.37726
  12  14   1        8.20        9.90     11.60 o   0.39061
  13  14   1      942.84     1065.78     23.97 o   0.40461
  14  14   1      280.63      203.73     14.71 o   0.41921
 -14  15   1      553.23      669.52     13.49 o   0.43435
 -13  15   1      363.80      366.58     19.46 o   0.42027
 -12  15   1       26.55       65.52     14.62 o   0.40681
 -11  15   1      225.61      224.27     16.35 o   0.39401
 -10  15   1     2134.89     2194.42     37.15 o   0.38196
  -9  15   1      400.01      504.43     20.27 o   0.37071
  -8  15   1     6752.60     6973.91    100.63 o   0.36035
  -7  15   1      396.30      468.71     18.52 o   0.35096
  -6  15   1     4752.86     4714.29     47.26 o   0.34261
  -5  15   1       63.81       57.94      9.55 o   0.33538
  -4  15   1     1478.92     1173.14     15.83 o   0.32935
  -3  15   1      122.04      125.38      7.85 o   0.32458
  -2  15   1     1347.12     1192.66     14.79 o   0.32113
  -1  15   1      102.87      130.59      7.44 o   0.31905
   0  15   1      559.69      598.43     11.94 o   0.31835
   1  15   1        0.94       14.18      6.65 o   0.31905
   2  15   1     1704.01     1493.82     16.82 o   0.32113
   3  15   1      107.95       82.61      8.07 o   0.32458
   4  15   1     5754.19     5427.61     42.66 o   0.32935
   5  15   1        1.76       63.47      8.22 o   0.33538
   6  15   1      385.87      447.21     12.53 o   0.34261
   7  15   1     1320.97     1472.27     22.81 o   0.35096
   8  15   1      109.34      120.44     10.93 o   0.36035
   9  15   1       23.79       24.49     11.25 o   0.37071
  10  15   1     5300.91     5344.57     58.76 o   0.38196
  11  15   1       39.56       56.50     14.43 o   0.39401
  12  15   1        6.37        0.00     13.75 o   0.40681
  13  15   1      411.98      412.96     17.25 o   0.42027
  14  15   1     1250.38     1097.61     14.78 o   0.43435
  15  15   1      291.28      319.59      9.36 o   0.44897
 -15  16   1       96.68       77.23      8.76 o   0.46410
 -14  16   1       83.72      133.72     10.08 o   0.44996
 -13  16   1     1313.53     1348.52     19.66 o   0.43639
 -12  16   1       23.00       24.01      8.86 o   0.42344
 -11  16   1       83.12      106.95     15.45 o   0.41116
 -10  16   1       31.23       32.74     17.10 o   0.39963
  -9  16   1       53.30       21.35     16.63 o   0.38889
  -8  16   1      174.46      165.07     19.17 o   0.37903
  -7  16   1     2500.74     2213.48     37.41 o   0.37011
  -6  16   1      183.66      237.86     13.81 o   0.36220
  -5  16   1     3258.78     3346.30     40.77 o   0.35537
  -4  16   1     1247.92     1174.86     20.72 o   0.34969
  -3  16   1       10.67       10.89      9.44 o   0.34520
  -2  16   1      178.91      179.44     10.17 o   0.34196
  -1  16   1     4205.14     3992.45     35.28 o   0.34000
   0  16   1       99.23      117.05      8.79 o   0.33934
   1  16   1     3711.76     3695.61     35.34 o   0.34000
   2  16   1     1804.70     1789.66     21.75 o   0.34196
   3  16   1     2564.26     2720.59     29.96 o   0.34520
   4  16   1     2266.21     2276.67     28.81 o   0.34969
   5  16   1       26.98       23.66      9.99 o   0.35537
   6  16   1      143.75      158.25     11.50 o   0.36220
   7  16   1     1369.98     1402.59     22.90 o   0.37011
   8  16   1     2711.99     2852.15     33.62 o   0.37903
   9  16   1      406.98      461.11     17.05 o   0.38889
  10  16   1     2790.49     2744.07     37.31 o   0.39963
  11  16   1      341.44      305.05     18.60 o   0.41116
  12  16   1      120.56      144.26     10.18 o   0.42344
  13  16   1       22.04       39.62      8.00 o   0.43639
  14  16   1       33.34       51.45      8.79 o   0.44996
  15  16   1      191.94      183.06      9.52 o   0.46410
  16  16   1        0.58       18.42      7.98 o   0.47874
 -16  17   1     2341.88     2550.44     30.58 o   0.49386
 -15  17   1       22.70       20.10      8.25 o   0.47967
 -14  17   1        3.40       25.45      8.70 o   0.46601
 -13  17   1      270.87      257.74     10.56 o   0.45292
 -12  17   1       24.31       81.50      9.08 o   0.44046
 -11  17   1     1983.90     1945.64     22.62 o   0.42867
 -10  17   1      437.83      435.62     25.09 o   0.41761
  -9  17   1      107.62      139.46     19.95 o   0.40735
  -8  17   1     6384.69     6221.52     93.74 o   0.39795
  -7  17   1      939.87      889.43     25.72 o   0.38946
  -6  17   1      354.93      349.69     15.66 o   0.38196
  -5  17   1        3.25       10.95     11.63 o   0.37549
  -4  17   1     1169.77     1071.87     23.20 o   0.37011
  -3  17   1       21.06       38.01     10.54 o   0.36587
  -2  17   1        1.34        5.19     10.09 o   0.36282
  -1  17   1     1059.64      988.12     18.10 o   0.36097
   0  17   1     2373.31     2424.30     27.42 o   0.36035
   1  17   1       97.04      139.75     10.53 o   0.36097
   2  17   1      983.58     1005.49     18.24 o   0.36282
   3  17   1      552.74      682.12     18.73 o   0.36587
   4  17   1      571.72      511.91     16.28 o   0.37011
   5  17   1       12.04       13.44     10.52 o   0.37549
   6  17   1     2205.87     2067.19     32.26 o   0.38196
   7  17   1      413.34      429.56     17.20 o   0.38946
   8  17   1     4192.24     3880.67     47.37 o   0.39795
   9  17   1     1107.34     1111.82     29.44 o   0.40735
  10  17   1      671.76      538.58     19.68 o   0.41761
  11  17   1        6.21        5.46      8.26 o   0.42867
  12  17   1       33.42       41.31      7.92 o   0.44046
  13  17   1       65.74       62.11      8.22 o   0.45292
  14  17   1     2820.77     2834.46     24.71 o   0.46601
  15  17   1      189.25      217.48     10.99 o   0.47967
  16  17   1       14.97       40.26     10.27 o   0.49386
  17  17   1      113.31      125.65      9.37 o   0.50852
 -17  18   1      338.75      288.76     11.33 o   0.52363
 -16  18   1        6.51        3.91      9.44 o   0.50940
 -15  18   1       93.40       96.88     10.40 o   0.49566
 -14  18   1      235.00      266.25     10.55 o   0.48245
 -13  18   1      928.81      958.27     17.02 o   0.46982
 -12  18   1      149.66      165.31      9.80 o   0.45781
 -11  18   1      226.34      303.37     10.94 o   0.44648
 -10  18   1      139.50      152.28     10.74 o   0.43588
  -9  18   1     1948.01     1693.35     26.82 o   0.42606
  -8  18   1       75.18      157.64     20.48 o   0.41708
  -7  18   1      252.71      286.05     18.40 o   0.40899
  -6  18   1      254.07      211.13     14.77 o   0.40185
  -5  18   1       57.77       74.70     13.07 o   0.39571
  -4  18   1      852.97      911.95     22.39 o   0.39061
  -3  18   1     2503.54     2485.34     31.24 o   0.38659
  -2  18   1        0.21       13.07     10.66 o   0.38370
  -1  18   1      217.34      209.03     11.65 o   0.38196
   0  18   1      130.27      145.81     11.02 o   0.38137
   1  18   1      305.47      224.08     11.77 o   0.38196
   2  18   1      182.43      221.65     11.70 o   0.38370
   3  18   1    10712.21    10600.80     93.37 o   0.38659
   4  18   1      380.26      374.47     14.81 o   0.39061
   5  18   1     3886.75     3766.13     41.42 o   0.39571
   6  18   1      293.23      338.15     16.67 o   0.40185
   7  18   1        6.27        4.16     12.85 o   0.40899
   8  18   1      475.55      468.46     18.44 o   0.41708
   9  18   1       61.13       70.84      8.73 o   0.42606
  10  18   1      153.25      133.11      9.26 o   0.43588
  11  18   1       89.82      111.12      9.69 o   0.44648
  12  18   1     1254.23     1191.82     18.62 o   0.45781
  13  18   1      520.84      431.74     11.66 o   0.46982
  14  18   1      784.95      780.69     15.24 o   0.48245
  15  18   1       14.51        1.46      9.86 o   0.49566
  16  18   1       31.42       32.57     10.05 o   0.50940
  17  18   1      824.57      898.39     18.23 o   0.52363
  18  18   1      138.03      178.37     11.94 o   0.53831
 -18  19   1      100.23      145.23      9.20 o   0.55341
 -17  19   1      153.09      137.75      9.78 o   0.53914
 -16  19   1      753.03      804.77     17.25 o   0.52533
 -15  19   1      781.14      779.13     17.61 o   0.51202
 -14  19   1      315.06      343.08     12.20 o   0.49924
 -13  19   1      286.36      322.44     10.86 o   0.48705
 -12  19   1     1171.14     1145.26     17.90 o   0.47548
 -11  19   1       27.80       62.67      9.90 o   0.46458
 -10  19   1     3801.33     3446.10     35.69 o   0.45440
  -9  19   1      639.75      731.80     20.39 o   0.44499
  -8  19   1     1174.15     1163.82     23.34 o   0.43639
  -7  19   1      593.88      529.00     16.87 o   0.42867
  -6  19   1      808.31      738.04     18.60 o   0.42186
  -5  19   1       17.62        7.64     12.70 o   0.41601
  -4  19   1      211.23      258.86     15.78 o   0.41116
  -3  19   1       16.93       20.53     12.73 o   0.40735
  -2  19   1       44.28       82.40     12.08 o   0.40461
  -1  19   1      101.82       81.37     12.06 o   0.40296
   0  19   1      429.74      527.92     15.67 o   0.40240
   1  19   1      100.05      104.39     11.08 o   0.40296
   2  19   1      217.99      210.94     13.59 o   0.40461
   3  19   1       16.55       18.79     11.62 o   0.40735
   4  19   1      273.47      259.26     14.26 o   0.41116
   5  19   1      126.15      114.43     14.64 o   0.41601
   6  19   1      477.35      480.95     16.49 o   0.42186
   7  19   1        1.27       10.85      8.54 o   0.42867
   8  19   1     1576.61     1414.28     17.50 o   0.43639
   9  19   1      414.30      434.53     11.47 o   0.44499
  10  19   1      311.36      260.99     10.34 o   0.45440
  11  19   1      459.48      424.31     12.15 o   0.46458
  12  19   1      494.90      512.81     14.72 o   0.47548
  13  19   1       24.70       34.75      9.06 o   0.48705
  14  19   1      906.89      800.49     18.47 o   0.49924
  15  19   1       18.74       31.19      8.84 o   0.51202
  16  19   1       13.52       16.51      9.59 o   0.52533
  17  19   1      235.31      281.86     11.11 o   0.53914
  18  19   1     1043.07     1122.86     20.46 o   0.55341
  19  19   1      302.88      223.67     10.66 o   0.56811
 -19  20   1       16.46       15.98      8.23 o   0.58320
 -18  20   1      118.64      162.38      8.54 o   0.56889
 -17  20   1      237.66      318.45     10.39 o   0.55502
 -16  20   1        2.48       36.72      8.81 o   0.54161
 -15  20   1      723.06      772.08     16.80 o   0.52871
 -14  20   1      239.60      238.89     11.01 o   0.51635
 -13  20   1        0.19        6.32      9.35 o   0.50457
 -12  20   1       81.33       47.35      9.32 o   0.49341
 -11  20   1      291.61      375.58     12.61 o   0.48291
 -10  20   1      468.08      456.90     14.84 o   0.47313
  -9  20   1     4841.20     4478.72     55.27 o   0.46410
  -8  20   1      448.18      480.76     18.04 o   0.45586
  -7  20   1     1079.68      980.80     19.62 o   0.44848
  -6  20   1        0.36       31.88     10.37 o   0.44197
  -5  20   1      180.13      176.78     10.86 o   0.43639
  -4  20   1       26.80       44.79      9.69 o   0.43177
  -3  20   1      866.77     1033.52     16.59 o   0.42815
  -2  20   1        9.92       18.25      7.96 o   0.42554
  -1  20   1      734.39      697.12     19.45 o   0.42397
   0  20   1      789.18      790.09     20.06 o   0.42344
   1  20   1      283.15      303.83     12.80 o   0.42397
   2  20   1      186.41      182.51     10.46 o   0.42554
   3  20   1      461.22      444.98     12.95 o   0.42815
   4  20   1      537.35      429.33     12.51 o   0.43177
   5  20   1        0.41        5.72      9.72 o   0.43639
   6  20   1      305.51      293.00     10.91 o   0.44197
   7  20   1     2027.12     1776.80     21.32 o   0.44848
   8  20   1      324.51      315.47     10.09 o   0.45586
   9  20   1      520.39      519.74     13.76 o   0.46410
  10  20   1       15.23       35.94      8.65 o   0.47313
  11  20   1       14.95       11.00      8.85 o   0.48291
  12  20   1       41.94       52.52      9.71 o   0.49341
  13  20   1     2146.62     2024.81     26.32 o   0.50457
  14  20   1      262.37      194.16     11.13 o   0.51635
  15  20   1      880.39     1001.86     18.73 o   0.52871
  16  20   1       86.41       95.42      9.65 o   0.54161
  17  20   1       60.46       41.66      8.58 o   0.55502
  18  20   1        6.74       21.70      9.03 o   0.56889
  19  20   1        3.70        4.70      7.97 o   0.58320
  20  20   1       14.46        8.94      9.37 o   0.59791
 -19  21   1        2.05       25.14      9.14 o   0.59865
 -18  21   1      159.08      134.67      7.53 o   0.58472
 -17  21   1       30.82       41.07      7.62 o   0.57123
 -16  21   1       10.33        9.71      7.93 o   0.55822
 -15  21   1       88.26       84.98      8.98 o   0.54571
 -14  21   1      945.26      920.05     17.20 o   0.53374
 -13  21   1       70.12      106.26     11.34 o   0.52235
 -12  21   1      650.93      579.98     19.33 o   0.51158
 -11  21   1      921.28      878.84     21.19 o   0.50147
 -10  21   1     1397.75     1226.47     23.20 o   0.49205
  -9  21   1     1042.57      920.92     21.21 o   0.48337
  -8  21   1      120.70       93.86     11.81 o   0.47548
  -7  21   1       57.59       65.34     11.58 o   0.46840
  -6  21   1      213.92      249.20     12.33 o   0.46217
  -5  21   1      965.31     1002.76     18.28 o   0.45684
  -4  21   1      610.27      675.97     16.49 o   0.45243
  -3  21   1     1218.72     1094.56     17.05 o   0.44897
  -2  21   1     1933.14     2136.43     22.88 o   0.44648
  -1  21   1      120.43      133.76      8.29 o   0.44499
   0  21   1      172.34      123.58      9.07 o   0.44448
   1  21   1       48.85       73.58      9.23 o   0.44499
   2  21   1        0.60        5.94      8.15 o   0.44648
   3  21   1      312.79      320.40     11.74 o   0.44897
   4  21   1      454.34      431.59     14.08 o   0.45243
   5  21   1        2.06       11.40      9.90 o   0.45684
   6  21   1     1149.14      996.86     18.82 o   0.46217
   7  21   1      138.72      120.07     10.14 o   0.46840
   8  21   1       55.36       83.69      9.34 o   0.47548
   9  21   1        6.14       25.57      8.46 o   0.48337
  10  21   1      672.75      730.44     15.38 o   0.49205
  11  21   1      473.53      476.49     16.21 o   0.50147
  12  21   1      438.42      484.94     16.18 o   0.51158
  13  21   1        0.54       15.69      9.58 o   0.52235
  14  21   1      179.00      175.91     10.61 o   0.53374
  15  21   1      104.29       94.18      9.68 o   0.54571
  16  21   1        0.04        0.00      9.99 o   0.55822
  17  21   1       49.15       56.27      9.72 o   0.57123
  18  21   1      675.01      746.79     19.03 o   0.58472
  19  21   1      170.28      187.95     10.90 o   0.59865
  18 -22  -1        3.66        0.00     12.06 o   0.60088
 -17  22   1        5.53       12.20      6.51 o   0.58776
 -16  22   1       46.46       34.08      7.38 o   0.57512
 -15  22   1       68.82       77.04      8.24 o   0.56299
 -14  22   1      561.18      546.41     15.95 o   0.55139
 -13  22   1      211.50      236.14     11.86 o   0.54038
 -12  22   1        9.27       21.23     10.28 o   0.52997
 -11  22   1      807.06      633.13     23.84 o   0.52022
 -10  22   1       36.31       55.20     13.67 o   0.51114
  -9  22   1        0.05       20.65     13.40 o   0.50280
  -8  22   1       82.38       65.74     14.06 o   0.49521
  -7  22   1      366.18      362.61     14.38 o   0.48842
  -6  22   1      641.50      647.03     17.65 o   0.48245
  -5  22   1     2178.94     2268.51     25.97 o   0.47735
  -4  22   1      479.47      370.90     12.55 o   0.47313
  -3  22   1       40.33       54.78      8.86 o   0.46982
  -2  22   1       82.92       83.38      9.11 o   0.46744
  -1  22   1       85.74       92.29     10.27 o   0.46601
   0  22   1       65.91       88.66      9.32 o   0.46553
   1  22   1     3375.40     3106.40     28.92 o   0.46601
   2  22   1       64.54       51.45      8.59 o   0.46744
   3  22   1      788.65      802.85     17.69 o   0.46982
   4  22   1      225.58      221.62     11.75 o   0.47313
   5  22   1      130.62       91.35     10.68 o   0.47735
   6  22   1      243.96      242.31     11.88 o   0.48245
   7  22   1      375.32      396.36     11.57 o   0.48842
   8  22   1       43.46       27.82     11.47 o   0.49521
   9  22   1      198.44      239.44     11.59 o   0.50280
  10  22   1      209.94      237.23     11.43 o   0.51114
  11  22   1      804.95      678.96     16.79 o   0.52022
  12  22   1        4.05        6.74      9.36 o   0.52997
  13  22   1       67.72       75.99      9.62 o   0.54038
  14  22   1        9.99       14.51      8.89 o   0.55139
  15  22   1      137.14      164.86      9.54 o   0.56299
  16  22   1       30.30       41.02      9.47 o   0.57512
  17  22   1      158.20      160.34      9.42 o   0.58776
  18  22   1        4.18       15.55      9.25 o   0.60088
 -16  23   1      844.78      819.32     14.30 o   0.59229
 -15  23   1        0.67       16.10      7.95 o   0.58052
 -14  23   1       23.19       21.17      8.65 o   0.56928
 -13  23   1       25.77        8.10     11.22 o   0.55862
 -12  23   1      222.89      177.63     13.57 o   0.54856
 -11  23   1        5.23       19.47     12.38 o   0.53914
 -10  23   1       12.56       36.53     12.95 o   0.53039
  -9  23   1      107.70       94.51     13.90 o   0.52235
  -8  23   1     1133.55     1163.77     28.47 o   0.51505
  -7  23   1      329.41      412.46     19.61 o   0.50852
  -6  23   1      109.17       99.66     14.34 o   0.50280
  -5  23   1        5.05       10.58     13.20 o   0.49790
  -4  23   1      239.04      208.58     15.59 o   0.49386
  -3  23   1        6.98       24.83      8.53 o   0.49069
  -2  23   1     1391.48     1464.64     18.80 o   0.48842
  -1  23   1      411.79      467.24     15.86 o   0.48705
   0  23   1      197.08      231.50     10.20 o   0.48659
   1  23   1      644.65      604.84     14.43 o   0.48705
   2  23   1      177.04      246.56     12.59 o   0.48842
   3  23   1      253.01      291.18     13.01 o   0.49069
   4  23   1      457.82      432.03     20.70 o   0.49386
   5  23   1      109.48      128.02     15.53 o   0.49790
   6  23   1      235.69      227.82     16.53 o   0.50280
   7  23   1      150.73      159.21     15.65 o   0.50852
   8  23   1      340.74      275.20     13.49 o   0.51505
   9  23   1      309.73      276.28     13.29 o   0.52235
  10  23   1       52.68       48.70      9.66 o   0.53039
  11  23   1      124.68      183.69     10.29 o   0.53914
  12  23   1        6.71       15.17      8.91 o   0.54856
  13  23   1        1.53       21.83      8.64 o   0.55862
  14  23   1      786.15      779.68     14.71 o   0.56928
  15  23   1        3.72       11.94      7.67 o   0.58052
  16  23   1      504.23      511.43     13.04 o   0.59229
  17  23   1      214.89      159.85     10.06 o   0.60457
 -15  24   1      204.34      201.81     10.39 o   0.59828
 -14  24   1        2.10        3.82      9.20 o   0.58738
 -13  24   1      156.12      232.17     12.37 o   0.57705
 -12  24   1       57.21       79.12     11.38 o   0.56732
 -11  24   1      674.18      728.47     20.93 o   0.55822
 -10  24   1       68.58      129.10     12.85 o   0.54977
  -9  24   1      178.13      103.63     13.23 o   0.54202
  -8  24   1        2.76        1.80     12.24 o   0.53499
  -7  24   1      523.43      522.33     22.18 o   0.52871
  -6  24   1        6.88        6.64     12.68 o   0.52320
  -5  24   1      417.44      461.27     19.61 o   0.51850
  -4  24   1      108.90      106.94     13.94 o   0.51462
  -3  24   1      355.54      381.65     13.96 o   0.51158
  -2  24   1      244.42      229.01     12.49 o   0.50940
  -1  24   1      852.12      938.96     25.85 o   0.50809
   0  24   1      717.06      647.14     18.94 o   0.50765
   1  24   1      520.19      544.41     18.39 o   0.50809
   2  24   1      879.83      874.46     25.23 o   0.50940
   3  24   1       57.15       79.33     14.23 o   0.51158
   4  24   1      789.56      760.37     24.80 o   0.51462
   5  24   1      943.66      785.53     24.11 o   0.51850
   6  24   1      167.09      155.42     14.91 o   0.52320
   7  24   1       83.95       66.47     13.76 o   0.52871
   8  24   1       42.64       47.39     13.36 o   0.53499
   9  24   1        5.73       26.00     10.41 o   0.54202
  10  24   1       23.06       26.44     10.19 o   0.54977
  11  24   1     1310.86     1296.49     18.49 o   0.55822
  12  24   1       24.99       35.96      8.25 o   0.56732
  13  24   1      583.31      683.06     13.50 o   0.57705
  14  24   1       24.89       24.11      7.41 o   0.58738
  15  24   1       46.38       29.34      7.81 o   0.59828
 -14  25   1       40.74       43.81     11.46 o   0.60568
 -13  25   1      201.36      232.91     11.67 o   0.59567
 -12  25   1       15.94       12.30      9.62 o   0.58624
 -11  25   1       17.58       17.74     10.43 o   0.57744
 -10  25   1      199.12      177.56     12.56 o   0.56928
  -9  25   1       16.97        2.77     11.19 o   0.56180
  -8  25   1       81.80       54.22     12.19 o   0.55502
  -7  25   1      168.42      161.56     13.32 o   0.54896
  -6  25   1      733.39      750.25     22.41 o   0.54366
  -5  25   1       74.66      107.64     13.15 o   0.53914
  -4  25   1      787.31      929.10     24.27 o   0.53541
  -3  25   1       57.19       69.17     12.85 o   0.53249
  -2  25   1       57.43       42.91     10.36 o   0.53039
  -1  25   1      102.80      101.76     13.47 o   0.52913
   0  25   1     1068.03     1035.82     20.49 o   0.52871
   1  25   1       26.27       62.14     10.81 o   0.52913
   2  25   1      876.22      815.90     23.70 o   0.53039
   3  25   1      272.08      272.20     15.65 o   0.53249
   4  25   1        0.99        0.00     12.37 o   0.53541
   5  25   1       60.53       59.26     13.19 o   0.53914
   6  25   1       22.15       38.47     12.63 o   0.54366
   7  25   1        8.14       14.94     12.24 o   0.54896
   8  25   1     1173.51     1271.68     26.47 o   0.55502
   9  25   1      467.10      423.48     18.15 o   0.56180
  10  25   1        5.80       15.47      9.20 o   0.56928
  11  25   1        1.31        6.76      8.70 o   0.57744
  12  25   1      530.90      492.01     13.48 o   0.58624
  13  25   1       28.23       28.92      7.91 o   0.59567
 -12  26   1        2.38       19.50      8.23 o   0.60531
 -11  26   1      130.97      113.84      9.90 o   0.59679
 -10  26   1        0.32       20.23      9.65 o   0.58890
  -9  26   1      645.14      751.76     18.82 o   0.58167
  -8  26   1       78.88      113.43     11.42 o   0.57512
  -7  26   1       29.82       34.90     11.14 o   0.56928
  -6  26   1        6.55       14.98     11.01 o   0.56417
  -5  26   1       27.91       45.34     11.70 o   0.55981
  -4  26   1        6.23       16.30     11.49 o   0.55622
  -3  26   1      300.32      314.89     14.49 o   0.55341
  -2  26   1       71.32       79.85     12.11 o   0.55139
  -1  26   1     1072.67     1085.61     24.25 o   0.55018
   0  26   1        9.51       10.86     11.72 o   0.54977
   1  26   1      104.67      118.94     13.02 o   0.55018
   2  26   1        1.22        0.00     11.63 o   0.55139
   3  26   1      188.91      115.48     12.96 o   0.55341
   4  26   1        7.16        7.40     11.70 o   0.55622
   5  26   1       22.63       30.31     11.79 o   0.55981
   6  26   1      787.03      711.20     20.37 o   0.56417
   7  26   1        0.22       36.77     11.40 o   0.56928
   8  26   1      168.28      145.74     12.18 o   0.57512
   9  26   1        6.35       12.73     10.46 o   0.58167
  10  26   1        0.25        4.73      9.83 o   0.58890
  11  26   1      309.87      313.92     14.07 o   0.59679
 -12 -26  -1        8.56        0.00     12.06 o   0.60531
  -9  27   1       71.03       75.47      9.09 o   0.60162
  -8  27   1        1.46       17.21      9.04 o   0.59529
  -7  27   1        0.66        0.00      9.21 o   0.58965
  -6  27   1      164.61      181.59     11.32 o   0.58472
  -5  27   1        7.79       16.54      9.82 o   0.58052
  -4  27   1      151.65      152.39     11.18 o   0.57705
   3 -27  -1       25.66       39.67     15.25 o   0.57434
   2 -27  -1      170.42      190.24     17.24 o   0.57240
  -1  27   1        2.98        5.76     10.32 o   0.57123
   0  27   1        7.92       21.83     15.15 o   0.57084
   1  27   1       38.63       30.93     10.71 o   0.57123
   2  27   1       37.27       59.93     11.07 o   0.57240
   3  27   1      133.17      149.55     11.82 o   0.57434
   4  27   1      147.63      169.78     12.23 o   0.57705
   5  27   1       96.54      111.29     11.21 o   0.58052
   6  27   1      416.68      453.43     15.79 o   0.58472
   7  27   1       82.43       83.65     10.40 o   0.58965
   8  27   1        1.06        0.00      8.95 o   0.59529
   9  27   1       92.90       95.65      9.65 o   0.60162
   4 -28  -1        2.68        3.64     11.96 o   0.59791
   3 -28  -1       76.31       51.53     12.81 o   0.59529
   2 -28  -1        7.28       12.81     12.26 o   0.59342
   0  28   1        3.80       10.22     13.21 o   0.59192
   1  28   1      440.35      468.94     21.63 o   0.59229
   2  28   1        5.91       28.76     13.36 o   0.59342
   3  28   1      430.94      387.32     14.01 o   0.59529
   4  28   1      144.93      129.96      9.94 o   0.59791
   5  28   1        5.69       18.94     12.36 o   0.60125
   0   0  -2     7724.68     9968.65    103.66 o   0.06672
   0   1   2     3659.10     3741.75     20.80 o   0.06998
   1   1   2       66.77      370.14      5.99 o   0.07309
  -1   2   2     5649.32     6126.79     32.92 o   0.08173
   0   2   2    19367.38    17713.95     90.93 o   0.07895
   1   2   2    14379.13    13704.40     74.26 o   0.08173
   2   2   2    14400.94    13793.39     74.55 o   0.08953
  -2   3   2    24242.96    26101.86    146.42 o   0.10121
  -1   3   2     2786.66     4408.48     25.96 o   0.09437
   0   3   2     4190.11     4321.88     24.18 o   0.09198
   1   3   2       44.43      120.91      4.26 o   0.09437
   2   3   2     4789.80     4658.97     27.55 o   0.10121
   3   3   2    15134.90    13603.11     70.98 o   0.11167
  -3   4   2     8372.87     8295.52     46.95 o   0.12485
  -2   4   2     6931.24     6664.82     38.19 o   0.11559
  -1   4   2     2844.86     2717.00     17.92 o   0.10966
   0   4   2    17004.33    15943.68     82.67 o   0.10761
   1   4   2     1876.54     2313.18     16.07 o   0.10966
   2   4   2     5430.46     5293.24     31.32 o   0.11559
   3   4   2     8275.86     8888.77     47.76 o   0.12485
   4   4   2    14403.31    14667.81     84.56 o   0.13677
  -4   5   2      745.89      832.07     10.51 o   0.15072
  -3   5   2    16037.80    17749.91    101.18 o   0.13999
  -2   5   2      173.85      158.55      6.08 o   0.13180
  -1   5   2     1151.72     1304.95     11.74 o   0.12663
   0   5   2    15606.96    16093.19     87.75 o   0.12485
   1   5   2     7621.44     8080.02     43.78 o   0.12663
   2   5   2     2211.62     2179.17     14.99 o   0.13180
   3   5   2     9904.66    10083.12     54.12 o   0.13999
   4   5   2        8.45       83.23      4.69 o   0.15072
   5   5   2     6308.13     6300.89     37.71 o   0.16348
  -5   6   2      695.59      631.84     11.00 o   0.17784
  -4   6   2     4711.82     4227.18     28.77 o   0.16618
  -3   6   2     1108.37     1084.88     12.66 o   0.15652
  -2   6   2    24837.46    22910.14    130.26 o   0.14923
  -1   6   2     8613.62     8414.90     48.21 o   0.14469
   0   6   2      115.78       54.55      5.09 o   0.14314
   1   6   2    13011.01    12548.45     66.58 o   0.14469
   2   6   2     6280.58     5778.42     32.93 o   0.14923
   3   6   2     1063.66     1120.91     10.83 o   0.15652
   4   6   2     6613.25     6615.64     39.33 o   0.16618
   5   6   2      527.74      461.04      9.17 o   0.17784
   6   6   2     8912.87     8449.70     55.50 o   0.19112
  -6   7   2     9253.25     9608.97     62.70 o   0.20571
  -5   7   2      775.47      536.73     10.76 o   0.19343
  -4   7   2     3733.05     3330.75     24.55 o   0.18278
  -3   7   2     9419.02     8689.32     53.15 o   0.17404
  -2   7   2    13326.93    11914.88     70.58 o   0.16752
  -1   7   2       52.01       30.59      5.04 o   0.16348
   0   7   2     1754.79     1789.08     15.04 o   0.16211
   1   7   2     1239.77     1027.54     13.20 o   0.16348
   2   7   2     2472.23     2039.65     16.31 o   0.16752
   3   7   2    24589.58    22854.49    124.81 o   0.17404
   4   7   2      119.77       56.94      6.30 o   0.18278
   5   7   2     1263.55     1279.52     14.79 o   0.19343
   6   7   2     5182.60     4932.70     35.75 o   0.20571
   7   7   2     9717.91     9932.36     65.03 o   0.21934
  -7   8   2     1640.00     1991.52     17.58 o   0.23407
  -6   8   2    11381.26    11491.47     78.64 o   0.22136
  -5   8   2     2186.95     2158.00     19.19 o   0.21000
  -4   8   2     1530.11     1441.70     15.36 o   0.20022
  -3   8   2     2453.76     2545.86     20.70 o   0.19228
  -2   8   2     1811.24     1499.88     15.41 o   0.18640
  -1   8   2     3992.89     4041.70     28.33 o   0.18278
   0   8   2     2478.97     1828.97     17.88 o   0.18155
   1   8   2      135.65      177.61      7.11 o   0.18278
   2   8   2       26.91       29.58      6.14 o   0.18640
   3   8   2    13633.94    13030.34     81.84 o   0.19228
   4   8   2     5961.83     6396.18     41.40 o   0.20022
   5   8   2      997.12      986.43     12.96 o   0.21000
   6   8   2       14.52       10.85      7.07 o   0.22136
   7   8   2     1328.90     1542.79     15.35 o   0.23407
   8   8   2      188.66      260.68      6.71 o   0.24794
  -8   9   2     6961.09     6081.01     33.81 o   0.26276
  -7   9   2     1468.05     1785.12     15.69 o   0.24973
  -6   9   2     1041.10      733.44     11.10 o   0.23785
  -5   9   2    11275.27    12874.65     73.73 o   0.22731
  -4   9   2      660.83      755.00     12.39 o   0.21832
  -3   9   2     1641.39     1732.34     17.13 o   0.21106
  -2   9   2     5315.20     5852.51     41.10 o   0.20571
  -1   9   2     3680.26     4099.09     31.04 o   0.20244
   0   9   2    18860.94    17589.98    115.43 o   0.20133
   1   9   2     1569.52     1635.87     17.33 o   0.20244
   2   9   2      678.33      731.57     11.77 o   0.20571
   3   9   2      788.19      722.82     12.57 o   0.21106
   4   9   2      874.49      871.03     13.60 o   0.21832
   5   9   2      290.91      300.69      9.24 o   0.22731
   6   9   2     2330.76     1853.96     15.92 o   0.23785
   7   9   2    22826.01    23352.29    122.80 o   0.24973
   8   9   2     3520.72     3484.81     22.18 o   0.26276
   9   9   2     4916.33     4286.36     27.03 o   0.27680
  -9  10   2     3857.22     3653.21     24.30 o   0.29169
  -8  10   2      420.27      453.46      9.35 o   0.27840
  -7  10   2     1028.03     1053.76     12.56 o   0.26613
  -6  10   2     1627.59     1643.10     14.34 o   0.25502
  -5  10   2    16526.80    16606.54     97.92 o   0.24523
  -4  10   2     8838.13     8849.65     52.86 o   0.23691
  -3  10   2     9805.79    10559.13     64.93 o   0.23024
  -2  10   2     9873.13     9960.04     61.53 o   0.22535
  -1  10   2      240.66      141.01      8.26 o   0.22236
   0  10   2     1788.56     1678.35     18.12 o   0.22136
   1  10   2      342.97      320.01      9.53 o   0.22236
   2  10   2      439.85      490.12     10.74 o   0.22535
   3  10   2      865.58      806.92     11.20 o   0.23024
   4  10   2     4611.60     4060.47     24.37 o   0.23691
   5  10   2     2483.07     2059.74     15.41 o   0.24523
   6  10   2       89.54      146.43      6.08 o   0.25502
   7  10   2     4892.60     5168.20     32.00 o   0.26613
   8  10   2      532.06      593.67     10.36 o   0.27840
   9  10   2      437.73      594.70     10.74 o   0.29169
  10  10   2      182.38      176.60      7.73 o   0.30585
 -10  11   2      740.80      686.87     13.76 o   0.32078
  -9  11   2      571.34      679.33     12.73 o   0.30731
  -8  11   2     8786.02     8324.82     53.97 o   0.29473
  -7  11   2     8028.60     8063.74     52.30 o   0.28316
  -6  11   2     1717.57     1412.11     14.33 o   0.27275
  -5  11   2    19320.08    18540.92     94.99 o   0.26361
  -4  11   2    11546.32    11025.28     56.59 o   0.25589
  -3  11   2     1384.48     1536.34     13.96 o   0.24973
  -2  11   2        4.13       98.09      6.15 o   0.24523
  -1  11   2       20.40       11.84      5.44 o   0.24249
   0  11   2       23.05       25.05      5.90 o   0.24157
   1  11   2       21.43       13.53      5.14 o   0.24249
   2  11   2     1872.96     1720.37     14.04 o   0.24523
   3  11   2      946.08     1030.03     11.21 o   0.24973
   4  11   2     3163.46     3046.49     20.02 o   0.25589
   5  11   2     2693.29     2675.40     18.49 o   0.26361
   6  11   2     5652.72     5882.09     34.57 o   0.27275
   7  11   2      466.78      474.50      9.40 o   0.28316
   8  11   2       12.80       52.07      6.15 o   0.29473
   9  11   2       12.41       13.22      5.95 o   0.30731
  10  11   2     5639.69     5786.65     40.23 o   0.32078
  11  11   2      186.81      138.78      9.63 o   0.33505
 -11  12   2      974.94     1109.10     22.25 o   0.35000
 -10  12   2     2569.75     2464.71     31.60 o   0.33637
  -9  12   2     4743.69     4725.54     37.54 o   0.32355
  -8  12   2     9013.20     8656.60     56.46 o   0.31162
  -7  12   2    10687.66    10904.38     68.45 o   0.30071
  -6  12   2       43.85       34.02      6.46 o   0.29092
  -5  12   2     2872.51     3027.94     22.26 o   0.28238
  -4  12   2     4397.40     4105.62     26.15 o   0.27519
  -3  12   2      884.36      907.04     10.99 o   0.26946
  -2  12   2        1.76       22.16      5.56 o   0.26530
  -1  12   2     7026.23     7103.89     37.40 o   0.26276
   0  12   2     3516.87     3533.40     21.57 o   0.26192
   1  12   2    22972.79    22609.58    110.25 o   0.26276
   2  12   2    12131.81    12428.44     68.84 o   0.26530
   3  12   2     1734.73     1807.24     15.30 o   0.26946
   4  12   2        9.80       29.62      5.63 o   0.27519
   5  12   2      836.14      928.07     12.43 o   0.28238
   6  12   2      205.35      246.26      7.87 o   0.29092
   7  12   2     1223.45      947.77     11.98 o   0.30071
   8  12   2     7145.16     6567.65     44.24 o   0.31162
   9  12   2       28.04       41.19      7.14 o   0.32355
  10  12   2     4797.91     4948.89     41.68 o   0.33637
  11  12   2      454.58      554.84     17.70 o   0.35000
  12  12   2      142.81      196.64     12.78 o   0.36435
 -12  13   2      225.39      229.72     15.90 o   0.37932
 -11  13   2     1886.75     1902.80     33.45 o   0.36557
 -10  13   2     8704.66     8694.15     98.86 o   0.35254
  -9  13   2       33.90       77.03     10.76 o   0.34032
  -8  13   2     2242.39     2246.93     23.04 o   0.32901
  -7  13   2        3.84        6.66      7.14 o   0.31869
  -6  13   2      690.27      802.81     12.83 o   0.30947
  -5  13   2     2038.78     1970.13     17.59 o   0.30145
  -4  13   2    16039.74    15360.94     92.93 o   0.29473
  -3  13   2     7943.61     7754.48     46.18 o   0.28939
  -2  13   2      987.32     1127.80     12.83 o   0.28551
  -1  13   2     4240.94     4061.92     25.10 o   0.28316
   0  13   2      661.22      682.06     10.39 o   0.28238
   1  13   2     1805.68     1936.97     15.49 o   0.28316
   2  13   2        0.27       11.04      5.60 o   0.28551
   3  13   2      874.48     1052.72     12.21 o   0.28939
   4  13   2      716.45      633.87     10.97 o   0.29473
   5  13   2     5917.72     5655.30     38.55 o   0.30145
   6  13   2       81.19       24.85      6.60 o   0.30947
   7  13   2        5.09       24.13      6.96 o   0.31869
   8  13   2     3383.27     3297.60     31.71 o   0.32901
   9  13   2      362.45      319.83     13.96 o   0.34032
  10  13   2     1548.07     1704.71     27.11 o   0.35254
  11  13   2       49.23       37.40     13.00 o   0.36557
  12  13   2      678.61      745.10     20.65 o   0.37932
  13  13   2      960.78      960.44     22.64 o   0.39373
 -13  14   2     1578.98     1479.60     31.66 o   0.40872
 -12  14   2       27.55       21.74     13.46 o   0.39486
 -11  14   2      353.23      366.04     17.92 o   0.38166
 -10  14   2        1.49       76.32     13.48 o   0.36920
  -9  14   2      174.83      202.90     15.04 o   0.35756
  -8  14   2      179.72      100.79     11.40 o   0.34681
  -7  14   2     1792.08     1515.39     20.70 o   0.33703
  -6  14   2     6706.90     6825.97     47.14 o   0.32833
  -5  14   2      456.03      661.29     11.76 o   0.32078
  -4  14   2     5049.97     5288.37     36.15 o   0.31447
  -3  14   2     3319.46     3300.89     25.61 o   0.30947
  -2  14   2       45.00       95.29      7.02 o   0.30585
  -1  14   2      654.33      749.88     11.77 o   0.30366
   0  14   2      322.40      268.13      7.52 o   0.30293
   1  14   2      332.21      319.13      8.33 o   0.30366
   2  14   2      813.38      590.17     11.40 o   0.30585
   3  14   2     6299.01     5784.35     37.91 o   0.30947
   4  14   2     2952.84     3376.88     26.52 o   0.31447
   5  14   2     7469.01     7519.79     49.30 o   0.32078
   6  14   2     7074.50     7055.26     46.99 o   0.32833
   7  14   2     3263.02     3286.78     30.64 o   0.33703
   8  14   2      516.13      532.28     16.60 o   0.34681
   9  14   2     2860.51     2785.61     36.34 o   0.35756
  10  14   2     3457.87     3573.57     43.48 o   0.36920
  11  14   2     5107.57     5096.06     56.72 o   0.38166
  12  14   2      749.37      772.11     25.46 o   0.39486
  13  14   2     1009.87     1002.32     27.29 o   0.40872
  14  14   2     2194.15     2023.66     23.70 o   0.42317
 -14  15   2       26.20       55.27      7.88 o   0.43817
 -13  15   2        5.29       32.95      9.22 o   0.42423
 -12  15   2     2200.29     2117.75     46.51 o   0.41089
 -11  15   2       36.72       43.13     14.11 o   0.39823
 -10  15   2       75.93       66.07     13.79 o   0.38630
  -9  15   2     4055.53     4225.10     56.08 o   0.37519
  -8  15   2     3928.04     4137.82     55.02 o   0.36496
  -7  15   2     8300.46     8513.46     84.53 o   0.35568
  -6  15   2     8201.20     8374.96     95.67 o   0.34745
  -5  15   2     1471.03     1548.24     21.60 o   0.34032
  -4  15   2      834.45      940.74     15.25 o   0.33438
  -3  15   2     5332.00     5640.88     38.39 o   0.32969
  -2  15   2     2663.69     2726.74     24.11 o   0.32629
  -1  15   2     4664.75     4621.02     34.23 o   0.32424
   0  15   2     7158.05     7003.85     44.74 o   0.32355
   1  15   2     2602.65     2466.15     20.68 o   0.32424
   2  15   2     1435.74     1448.75     16.01 o   0.32629
   3  15   2     3792.08     3813.27     30.64 o   0.32969
   4  15   2      977.16     1055.35     16.25 o   0.33438
   5  15   2     3241.05     3349.83     31.20 o   0.34032
   6  15   2     1037.65      954.45     17.56 o   0.34745
   7  15   2      104.46       74.22      9.32 o   0.35568
   8  15   2     3553.93     3670.89     35.67 o   0.36496
   9  15   2     1695.59     1848.09     29.57 o   0.37519
  10  15   2     2258.91     2102.27     31.82 o   0.38630
  11  15   2       81.24       86.57     13.20 o   0.39823
  12  15   2       70.98      138.70     16.11 o   0.41089
  13  15   2      563.42      681.44     14.61 o   0.42423
  14  15   2     1403.78     1348.50     18.22 o   0.43817
  15  15   2     2306.89     2300.97     25.13 o   0.45267
 -15  16   2        5.04       19.54      8.11 o   0.46768
 -14  16   2      281.26      297.57      9.60 o   0.45366
 -13  16   2       12.99        8.62      7.56 o   0.44020
 -12  16   2      542.38      439.63     11.69 o   0.42736
 -11  16   2     2419.91     2569.32     41.87 o   0.41520
 -10  16   2       22.07       48.89     14.16 o   0.40378
  -9  16   2     2469.38     2548.70     40.73 o   0.39316
  -8  16   2      285.37      398.30     18.72 o   0.38341
  -7  16   2        7.06       21.41     13.31 o   0.37459
  -6  16   2     4252.58     4033.09     53.94 o   0.36678
  -5  16   2      621.42      728.04     18.05 o   0.36004
  -4  16   2     1023.02      973.31     19.44 o   0.35443
  -3  16   2     2245.36     2052.58     27.01 o   0.35000
  -2  16   2     2048.65     1791.84     24.93 o   0.34681
  -1  16   2      176.86      145.41     10.27 o   0.34487
   0  16   2     2081.50     2187.23     23.84 o   0.34423
   1  16   2      306.61      347.64     11.27 o   0.34487
   2  16   2       26.98       13.59      9.84 o   0.34681
   3  16   2      110.35      100.70      9.62 o   0.35000
   4  16   2      595.60      630.59     16.07 o   0.35443
   5  16   2      276.45      252.32     11.40 o   0.36004
   6  16   2     2018.99     1951.28     24.32 o   0.36678
   7  16   2     1284.80     1142.72     19.17 o   0.37459
   8  16   2        5.13       13.14     10.43 o   0.38341
   9  16   2      187.09      219.89     14.58 o   0.39316
  10  16   2      602.53      594.97     20.49 o   0.40378
  11  16   2      730.58      783.54     22.65 o   0.41520
  12  16   2      111.75      123.72      9.21 o   0.42736
  13  16   2     6439.69     6377.88     48.64 o   0.44020
  14  16   2      201.42      200.58      9.95 o   0.45366
  15  16   2     2965.58     2753.09     28.02 o   0.46768
  16  16   2      726.41      645.70     17.31 o   0.48222
 -16  17   2        0.08        0.00      9.87 o   0.49723
 -15  17   2       61.43       69.64      9.04 o   0.48314
 -14  17   2       17.41       31.58      8.34 o   0.46958
 -13  17   2      173.77      103.23      9.72 o   0.45659
 -12  17   2     1412.11     1297.09     19.46 o   0.44423
 -11  17   2     2602.24     2506.52     26.78 o   0.43255
 -10  17   2       59.02       69.94     18.94 o   0.42159
  -9  17   2      203.96      199.39     21.18 o   0.41143
  -8  17   2        7.09       37.26     14.34 o   0.40212
  -7  17   2     1599.71     1519.07     31.69 o   0.39373
  -6  17   2     1684.07     1653.43     32.28 o   0.38630
  -5  17   2      691.96      780.10     18.88 o   0.37991
  -4  17   2     1873.54     2071.06     27.73 o   0.37459
  -3  17   2      851.85      792.63     18.68 o   0.37041
  -2  17   2     1519.13     1620.75     24.16 o   0.36739
  -1  17   2      544.35      672.99     18.02 o   0.36557
   0  17   2       18.42       38.21      9.40 o   0.36496
   1  17   2     7412.19     7182.91     66.51 o   0.36557
   2  17   2     2644.50     2569.18     31.98 o   0.36739
   3  17   2     6376.31     6518.44     61.81 o   0.37041
   4  17   2     1756.91     1746.77     25.86 o   0.37459
   5  17   2      431.02      414.87     13.37 o   0.37991
   6  17   2      614.24      613.62     16.42 o   0.38630
   7  17   2      249.29      306.36     12.65 o   0.39373
   8  17   2       49.51       52.94     11.48 o   0.40212
   9  17   2     1218.55     1138.65     25.24 o   0.41143
  10  17   2     2957.08     2927.26     39.74 o   0.42159
  11  17   2       38.02       23.79      7.40 o   0.43255
  12  17   2      270.91      282.89      9.52 o   0.44423
  13  17   2     1059.62      973.59     16.30 o   0.45659
  14  17   2       27.32       13.39      8.58 o   0.46958
  15  17   2     1271.60     1339.26     19.24 o   0.48314
  16  17   2       34.32       66.41     12.28 o   0.49723
  17  17   2        6.99        5.53      9.72 o   0.51180
 -17  18   2      618.09      711.65     16.80 o   0.52681
 -16  18   2      660.26      766.56     15.85 o   0.51267
 -15  18   2     1141.28     1130.47     20.23 o   0.49902
 -14  18   2     1637.72     1570.90     21.77 o   0.48590
 -13  18   2       15.13       21.28      8.57 o   0.47336
 -12  18   2      183.80      121.63      9.47 o   0.46145
 -11  18   2      166.37      143.47     10.76 o   0.45021
 -10  18   2      653.09      617.42     16.99 o   0.43970
  -9  18   2      333.77      342.03     12.27 o   0.42996
  -8  18   2     6946.24     7219.73     87.14 o   0.42106
  -7  18   2      598.08      710.44     25.05 o   0.41305
  -6  18   2       65.96       77.11     15.55 o   0.40598
  -5  18   2      204.89      204.62     14.68 o   0.39990
  -4  18   2      194.76      229.34     13.30 o   0.39486
  -3  18   2       17.68        2.62     10.69 o   0.39089
  -2  18   2     2138.79     1880.63     26.98 o   0.38803
  -1  18   2      699.77      614.06     17.81 o   0.38630
   0  18   2     1133.33     1150.23     21.81 o   0.38573
   1  18   2     1143.66     1151.13     22.29 o   0.38630
   2  18   2      946.42      861.25     20.43 o   0.38803
   3  18   2     1124.35     1136.26     22.29 o   0.39089
   4  18   2       18.61       30.25     11.48 o   0.39486
   5  18   2      398.30      467.89     16.02 o   0.39990
   6  18   2      181.00      209.52     13.48 o   0.40598
   7  18   2     3260.09     3120.71     41.63 o   0.41305
   8  18   2        0.60        9.76     11.25 o   0.42106
   9  18   2      814.15      782.51     14.28 o   0.42996
  10  18   2      217.51      160.81      9.05 o   0.43970
  11  18   2      322.15      245.15      9.28 o   0.45021
  12  18   2        0.05       10.22      7.76 o   0.46145
  13  18   2      422.57      448.72     11.21 o   0.47336
  14  18   2       49.57       48.59      8.76 o   0.48590
  15  18   2      451.38      515.75     19.69 o   0.49902
  16  18   2     1031.40     1022.59     19.58 o   0.51267
  17  18   2       31.40       20.66      9.50 o   0.52681
  18  18   2       23.25       22.13      9.04 o   0.54140
 -18  19   2      153.82      148.35     10.90 o   0.55642
 -17  19   2      838.75      826.60     19.26 o   0.54223
 -16  19   2        6.50       17.91      9.12 o   0.52850
 -15  19   2       62.94       65.73      9.74 o   0.51527
 -14  19   2      171.11      172.45     10.80 o   0.50257
 -13  19   2       25.51       53.44      8.76 o   0.49046
 -12  19   2      220.91      181.62     10.99 o   0.47897
 -11  19   2      269.48      434.32     13.11 o   0.46816
 -10  19   2     1153.69     1378.24     21.48 o   0.45806
  -9  19   2      386.83      461.96     15.69 o   0.44872
  -8  19   2     1393.85     1339.69     22.07 o   0.44020
  -7  19   2      117.76      150.92     11.30 o   0.43255
  -6  19   2      172.93      233.21     11.93 o   0.42580
  -5  19   2      652.42      660.56     21.44 o   0.42000
  -4  19   2      298.45      303.96     14.58 o   0.41520
  -3  19   2     1786.32     1556.72     25.19 o   0.41143
  -2  19   2      374.99      361.23     15.19 o   0.40872
  -1  19   2       27.11       25.64     11.58 o   0.40708
   0  19   2        4.09       13.53     13.26 o   0.40653
   1  19   2      271.28      291.76     14.63 o   0.40708
   2  19   2        3.36       10.70     11.50 o   0.40872
   3  19   2      157.78      198.55     13.67 o   0.41143
   4  19   2      125.45      124.08     12.91 o   0.41520
   5  19   2     3643.90     3471.72     39.79 o   0.42000
   6  19   2      187.07      218.02      9.54 o   0.42580
   7  19   2     3545.77     3551.65     31.84 o   0.43255
   8  19   2     2584.86     2638.01     24.20 o   0.44020
   9  19   2      202.82      247.55     10.17 o   0.44872
  10  19   2      232.03      251.38     10.18 o   0.45806
  11  19   2       50.40       49.44      9.21 o   0.46816
  12  19   2       18.46       46.26      8.44 o   0.47897
  13  19   2      441.92      481.14     12.43 o   0.49046
  14  19   2      705.50      680.84     17.56 o   0.50257
  15  19   2      221.11      213.47     13.47 o   0.51527
  16  19   2      610.74      634.88     16.52 o   0.52850
  17  19   2      119.59      102.86      9.66 o   0.54223
  18  19   2       15.78       18.61      8.49 o   0.55642
  19  19   2      328.49      370.23     13.89 o   0.57104
 -19  20   2      203.21      187.81      9.25 o   0.58605
 -18  20   2        3.06        7.30      8.65 o   0.57182
 -17  20   2        7.85        9.97      8.05 o   0.55802
 -16  20   2       88.45      117.47      9.39 o   0.54469
 -15  20   2       13.00        3.98      8.95 o   0.53186
 -14  20   2      226.16      243.78     11.06 o   0.51957
 -13  20   2      834.52     1097.58     19.51 o   0.50786
 -12  20   2     1408.67     1445.96     25.71 o   0.49678
 -11  20   2      647.45      849.98     18.26 o   0.48636
 -10  20   2     5490.81     5165.58     48.03 o   0.47664
  -9  20   2       32.97       42.70      9.81 o   0.46768
  -8  20   2      116.38      169.09     12.66 o   0.45951
  -7  20   2     1665.45     1528.32     23.47 o   0.45218
  -6  20   2      189.40      233.90     12.09 o   0.44573
  -5  20   2      736.57      788.53     15.48 o   0.44020
  -4  20   2     1946.85     1767.63     20.77 o   0.43562
  -3  20   2      155.49      204.40      9.46 o   0.43203
  -2  20   2      960.71      882.93     16.70 o   0.42944
  -1  20   2      395.80      378.40     11.94 o   0.42789
   0  20   2       62.87       60.92     10.18 o   0.42736
   1  20   2       57.22       97.85      9.34 o   0.42789
   2  20   2     2625.80     2370.09     23.25 o   0.42944
   3  20   2        5.36       55.72      8.44 o   0.43203
   4  20   2     1058.85     1028.10     15.91 o   0.43562
   5  20   2      276.07      299.70     10.35 o   0.44020
   6  20   2       18.99       21.00      8.86 o   0.44573
   7  20   2       71.34       72.22      9.39 o   0.45218
   8  20   2       93.46      130.35      9.70 o   0.45951
   9  20   2        0.33        9.60      8.40 o   0.46768
  10  20   2        1.04        5.50      8.31 o   0.47664
  11  20   2     2113.68     2049.80     23.31 o   0.48636
  12  20   2        9.23       16.39     10.07 o   0.49678
  13  20   2      330.69      323.96     10.99 o   0.50786
  14  20   2        9.58       21.01      9.79 o   0.51957
  15  20   2       16.37       21.26      9.44 o   0.53186
  16  20   2     1594.08     1664.40     22.11 o   0.54469
  17  20   2      304.73      298.02     10.42 o   0.55802
  18  20   2       15.69       16.10      7.75 o   0.57182
  19  20   2      126.27      173.01      9.15 o   0.58605
  20  20   2       22.49       21.01      9.19 o   0.60069
  19 -21  -2       39.33       45.95     13.01 o   0.60143
 -18  21   2        0.52        4.29      7.68 o   0.58757
 -17  21   2        0.53        2.84      7.12 o   0.57415
 -16  21   2      176.63      245.34      9.53 o   0.56120
 -15  21   2      148.66      203.71      9.75 o   0.54876
 -14  21   2      114.45       89.30     10.83 o   0.53686
 -13  21   2      256.70      273.07     12.91 o   0.52554
 -12  21   2        3.45       12.96     10.85 o   0.51483
 -11  21   2      709.41      717.04     20.46 o   0.50478
 -10  21   2     1159.04     1079.67     23.01 o   0.49543
  -9  21   2      580.59      679.41     19.40 o   0.48681
  -8  21   2     2114.84     2061.57     29.33 o   0.47897
  -7  21   2      520.16      627.57     17.45 o   0.47195
  -6  21   2      206.55      267.39     12.46 o   0.46577
  -5  21   2       50.14       84.30      9.52 o   0.46048
  -4  21   2      174.43      171.43      9.71 o   0.45611
  -3  21   2      178.38      143.33      9.47 o   0.45267
  -2  21   2      400.00      311.60     11.50 o   0.45021
  -1  21   2     1914.90     1776.17     23.44 o   0.44872
   0  21   2      532.68      518.51     14.69 o   0.44822
   1  21   2     3454.13     3239.19     29.89 o   0.44872
   2  21   2      168.61      166.12      9.85 o   0.45021
   3  21   2      180.60      170.55      9.44 o   0.45267
   4  21   2        0.83       12.60      9.29 o   0.45611
   5  21   2       21.99       33.57      9.39 o   0.46048
   6  21   2        0.52       14.99      8.82 o   0.46577
   7  21   2        6.69       13.93      8.84 o   0.47195
   8  21   2     1421.34     1531.31     21.09 o   0.47897
   9  21   2      337.48      330.71     10.63 o   0.48681
  10  21   2      280.92      257.51     11.81 o   0.49543
  11  21   2     1318.31     1212.56     20.47 o   0.50478
  12  21   2      187.42      174.39     11.03 o   0.51483
  13  21   2        4.78        8.16      9.54 o   0.52554
  14  21   2       29.50       56.55      9.65 o   0.53686
  15  21   2      596.63      625.42     14.99 o   0.54876
  16  21   2      114.04      156.81      9.20 o   0.56120
  17  21   2      256.11      312.10     10.46 o   0.57415
  18  21   2      157.57      155.47      7.73 o   0.58757
  19  21   2       64.87       64.47      9.54 o   0.60143
 -17  22   2       10.49       27.89      6.45 o   0.59059
 -16  22   2      127.72      130.52      9.02 o   0.57802
 -15  22   2      100.80      136.62      9.78 o   0.56594
 -14  22   2        3.33        0.56      9.24 o   0.55441
 -13  22   2      184.08      205.93     11.58 o   0.54346
 -12  22   2      291.80      315.22     13.79 o   0.53311
 -11  22   2       11.67       37.84     10.61 o   0.52341
 -10  22   2     2700.32     2541.10     42.15 o   0.51440
  -9  22   2      614.12      700.92     24.35 o   0.50611
  -8  22   2       95.11       89.93     14.30 o   0.49857
  -7  22   2       58.75       26.75     11.04 o   0.49182
  -6  22   2      600.80      433.58     14.48 o   0.48590
  -5  22   2        4.56       23.12      8.94 o   0.48083
  -4  22   2        7.08       14.47      8.41 o   0.47664
  -3  22   2     1794.39     1727.21     20.42 o   0.47336
  -2  22   2      125.44      163.04     11.81 o   0.47100
  -1  22   2     1248.74     1059.29     19.10 o   0.46958
   0  22   2     1607.73     1452.06     21.22 o   0.46911
   1  22   2      175.22      162.09      9.91 o   0.46958
   2  22   2      201.25      212.88     10.28 o   0.47100
   3  22   2        0.63        3.80      8.12 o   0.47336
   4  22   2       67.90       93.36      9.96 o   0.47664
   5  22   2      291.52      313.77     12.44 o   0.48083
   6  22   2      856.13      792.90     15.64 o   0.48590
   7  22   2      100.67      155.76     10.35 o   0.49182
   8  22   2      317.57      346.96     14.45 o   0.49857
   9  22   2      239.40      236.50     13.22 o   0.50611
  10  22   2      205.65      207.23     11.15 o   0.51440
  11  22   2       75.65       57.55      9.89 o   0.52341
  12  22   2      114.50      160.81     10.36 o   0.53311
  13  22   2        0.04       16.46      9.13 o   0.54346
  14  22   2      543.34      561.51     14.50 o   0.55441
  15  22   2       59.39       79.38     10.26 o   0.56594
  16  22   2       67.10       43.22      9.36 o   0.57802
  17  22   2       33.80       37.65      8.35 o   0.59059
  18  22   2      116.34      134.91      9.93 o   0.60365
 -16  23   2        2.00       15.21      7.16 o   0.59510
 -15  23   2      202.62      255.52      9.82 o   0.58338
 -14  23   2        8.53        6.28      8.49 o   0.57221
 -13  23   2       70.98       69.91      9.50 o   0.56160
 -12  23   2      852.72      791.90     21.72 o   0.55159
 -11  23   2       24.98       68.58     12.58 o   0.54223
 -10  23   2      360.20      350.09     16.35 o   0.53353
  -9  23   2        2.50        9.07     12.70 o   0.52554
  -8  23   2       90.68       76.16     13.67 o   0.51828
  -7  23   2        0.27        9.43     12.89 o   0.51180
  -6  23   2     1165.54     1291.02     29.31 o   0.50611
  -5  23   2     1540.87     1645.61     32.80 o   0.50124
  -4  23   2      646.54      676.12     19.79 o   0.49723
  -3  23   2      892.89      870.50     21.21 o   0.49408
  -2  23   2       14.04       29.04     10.45 o   0.49182
  -1  23   2        0.04        2.96     10.18 o   0.49046
   0  23   2      320.12      364.96     12.64 o   0.49001
   1  23   2       11.04       25.14      8.63 o   0.49046
   2  23   2       89.13       88.02      9.71 o   0.49182
   3  23   2     1001.08     1093.50     22.73 o   0.49408
   4  23   2       89.47       77.29     14.64 o   0.49723
   5  23   2      911.56      892.00     26.55 o   0.50124
   6  23   2     1112.76     1030.48     27.84 o   0.50611
   7  23   2      584.67      534.19     18.19 o   0.51180
   8  23   2      645.74      594.87     18.31 o   0.51828
   9  23   2      317.54      378.55     14.82 o   0.52554
  10  23   2       18.97       26.37     10.87 o   0.53353
  11  23   2      256.04      265.19     10.94 o   0.54223
  12  23   2      217.47      199.75     10.11 o   0.55159
  13  23   2      662.00      606.58     14.23 o   0.56160
  14  23   2      207.94      227.50      9.43 o   0.57221
  15  23   2       44.30       37.28      8.94 o   0.58338
  16  23   2       29.91       52.97      8.17 o   0.59510
 -15  24   2      422.76      387.35     18.24 o   0.60106
 -14  24   2       20.25       35.11      9.49 o   0.59022
 -13  24   2        6.20       34.95     10.20 o   0.57994
 -12  24   2      351.87      285.39     13.46 o   0.57026
 -11  24   2       28.88       26.39     11.45 o   0.56120
 -10  24   2       84.28       85.41     12.52 o   0.55280
  -9  24   2      484.84      470.04     20.21 o   0.54509
  -8  24   2      518.83      519.48     21.28 o   0.53810
  -7  24   2       10.69       31.29     12.60 o   0.53186
  -6  24   2      336.42      345.46     16.36 o   0.52638
  -5  24   2      281.39      258.22     15.64 o   0.52171
  -4  24   2       22.79       26.88     10.62 o   0.51785
  -3  24   2       75.62       80.37     14.10 o   0.51483
  -2  24   2        1.96        0.54     13.30 o   0.51267
  -1  24   2        8.91       19.69     13.25 o   0.51136
   0  24   2      844.08      799.85     24.67 o   0.51092
   1  24   2      233.56      248.85     13.02 o   0.51136
   2  24   2       54.09       47.91     11.06 o   0.51267
   3  24   2      169.18      168.25     12.29 o   0.51483
   4  24   2      198.29      185.18     15.57 o   0.51785
   5  24   2       78.30      111.88     14.81 o   0.52171
   6  24   2      269.36      296.19     16.33 o   0.52638
   7  24   2      253.55      297.76     16.18 o   0.53186
   8  24   2       31.15       73.60     10.85 o   0.53810
   9  24   2      144.47      160.37     11.53 o   0.54509
  10  24   2      116.85       89.63     10.83 o   0.55280
  11  24   2      140.92      138.96     10.81 o   0.56120
  12  24   2       63.32       33.66      8.06 o   0.57026
  13  24   2      159.37      154.25      8.41 o   0.57994
  14  24   2       70.60       54.96      7.24 o   0.59022
  15  24   2        4.70       14.35      9.14 o   0.60106
 -13  25   2       18.77       23.60      8.83 o   0.59846
 -12  25   2      217.40      269.89     13.92 o   0.58908
 -11  25   2       92.23      110.94     11.16 o   0.58032
 -10  25   2       21.44       37.27     10.91 o   0.57221
  -9  25   2      268.61      295.00     14.06 o   0.56476
  -8  25   2      200.12      201.04     13.56 o   0.55802
  -7  25   2       38.00       35.67     11.99 o   0.55200
  -6  25   2        8.39        6.97     11.68 o   0.54673
  -5  25   2        1.56        7.11     11.84 o   0.54223
  -4  25   2      150.11      153.53     10.99 o   0.53852
  -3  25   2      157.47      222.32     14.76 o   0.53561
  -2  25   2     1121.69     1150.48     26.55 o   0.53353
  -1  25   2      350.18      366.14     17.94 o   0.53228
   0  25   2      248.16      186.66     14.66 o   0.53186
   1  25   2      291.18      322.17     12.99 o   0.53228
   2  25   2      197.15      181.39     11.73 o   0.53353
   3  25   2       75.22       86.33     13.53 o   0.53561
   4  25   2      326.34      334.03     16.26 o   0.53852
   5  25   2      142.56      142.59     13.76 o   0.54223
   6  25   2      866.89      860.40     23.06 o   0.54673
   7  25   2       31.26       29.41     12.31 o   0.55200
   8  25   2      149.65      104.76     12.83 o   0.55802
   9  25   2       18.07        2.06      9.22 o   0.56476
  10  25   2        6.65        2.64      8.96 o   0.57221
  11  25   2       22.20       12.42      8.77 o   0.58032
  12  25   2       50.57       78.13      8.57 o   0.58908
  13  25   2     1291.45     1243.05     22.17 o   0.59846
 -11  26   2      262.77      238.60     11.55 o   0.59958
 -10  26   2       96.77      100.77      9.97 o   0.59172
  -9  26   2       16.11       31.70      9.87 o   0.58453
  -8  26   2      187.25      234.40     12.28 o   0.57802
  -7  26   2       51.36       53.73     10.94 o   0.57221
  -6  26   2       27.97       44.13     11.12 o   0.56712
  -5  26   2      275.40      298.58     13.94 o   0.56279
   4 -26  -2      292.80      345.34     25.37 o   0.55921
  -3  26   2       29.64       36.78     11.70 o   0.55642
  -2  26   2      341.63      312.48     14.87 o   0.55441
  -1  26   2       69.93       46.03     12.19 o   0.55321
   0  26   2       62.30       69.85     12.51 o   0.55280
   1  26   2      278.87      273.52     14.48 o   0.55321
   2  26   2        4.83        2.83      9.20 o   0.55441
   3  26   2      199.30      218.52     13.61 o   0.55642
   4  26   2      223.63      214.84     13.58 o   0.55921
   5  26   2      196.39      170.20     12.93 o   0.56279
   6  26   2       88.17       77.40     11.72 o   0.56712
   7  26   2        9.18       14.72     11.12 o   0.57221
   8  26   2      229.74      223.97     12.81 o   0.57802
   9  26   2       25.21       26.11     10.39 o   0.58453
  10  26   2       78.93      110.73     10.66 o   0.59172
  11  26   2       79.15       89.70      9.74 o   0.59958
   9 -27  -2        5.07       20.19     11.81 o   0.60439
  -8  27   2      275.68      290.65     13.04 o   0.59809
  -7  27   2       72.93       78.00      9.59 o   0.59248
  -6  27   2       10.63       14.06      9.27 o   0.58757
   5 -27  -2       61.32       32.45     14.70 o   0.58338
   4 -27  -2       28.14       36.03     15.25 o   0.57994
   3 -27  -2        1.58       36.53     14.95 o   0.57724
  -2  27   2       68.41      103.87     11.20 o   0.57531
  -1  27   2      177.96      165.09     11.88 o   0.57415
   0  27   2      316.89      305.07     15.86 o   0.57376
   1  27   2      195.18      193.63     11.96 o   0.57415
   2  27   2      334.12      280.60     18.64 o   0.57531
   3  27   2       99.50       96.86     10.94 o   0.57724
   4  27   2      318.18      233.08     12.35 o   0.57994
   5  27   2       44.13       35.56     10.34 o   0.58338
   6  27   2        5.22       16.09      9.97 o   0.58757
   7  27   2        9.35       13.15      9.53 o   0.59248
   8  27   2      337.83      311.32     13.52 o   0.59809
   9  27   2       15.98       16.65     12.11 o   0.60439
   4 -28  -2       29.91       41.57     12.41 o   0.60069
   3 -28  -2       69.69       61.65     12.81 o   0.59809
   2 -28  -2      124.97       93.75     13.16 o   0.59622
   0  28   2       71.89       87.72     13.76 o   0.59473
   1  28   2        5.83        3.24     12.66 o   0.59510
   2  28   2        0.18        0.00     12.51 o   0.59622
   3  28   2       12.23        8.62     12.51 o   0.59809
   4  28   2       44.95       77.10     13.01 o   0.60069
   5  28   2      554.12      497.60     20.09 o   0.60402
   0   1   3    23526.23    24310.52    124.71 o   0.10228
   1   1   3     1689.65     1819.89     13.38 o   0.10444
  -1   2   3     1857.56     1794.49     12.77 o   0.11065
   0   2   3       62.99       78.53      4.16 o   0.10862
   1   2   3     1619.84     1453.66     11.23 o   0.11065
   2   2   3    19623.27    19891.37    112.80 o   0.11653
  -2   3   3    31896.34    33974.32    181.71 o   0.12573
  -1   3   3     8468.56     9317.13     49.83 o   0.12030
   0   3   3    99164.50   100422.30    507.66 o   0.11843
   1   3   3     1354.22     1542.97     12.74 o   0.12030
   2   3   3     1549.58     1792.53     13.91 o   0.12573
   3   3   3    17044.76    16740.61     87.31 o   0.13429
  -3   4   3     4258.68     3983.62     25.24 o   0.14544
  -2   4   3    24178.75    26270.59    135.22 o   0.13757
  -1   4   3      230.64      260.78      5.82 o   0.13263
   0   4   3     9343.83     9251.39     49.70 o   0.13094
   1   4   3    53545.44    55838.30    297.20 o   0.13263
   2   4   3     1345.70     1054.23     11.03 o   0.13757
   3   4   3     1312.46     1306.92     12.10 o   0.14544
   4   4   3    11852.17    11653.95     65.20 o   0.15579
  -4   5   3     4863.17     4102.75     28.06 o   0.16817
  -3   5   3     8293.92     7761.02     47.51 o   0.15863
  -2   5   3     5711.24     5574.09     35.43 o   0.15144
  -1   5   3     1829.93     1823.86     14.44 o   0.14697
   0   5   3     8834.81     9104.64     51.84 o   0.14544
   1   5   3    30321.07    29984.23    161.60 o   0.14697
   2   5   3     2061.19     1814.75     14.88 o   0.15144
   3   5   3     3047.46     2464.51     18.03 o   0.15863
   4   5   3      439.35      423.27      9.10 o   0.16817
   5   5   3     5983.92     6461.62     43.82 o   0.17969
  -5   6   3    14787.38    13526.80     84.95 o   0.19285
  -4   6   3     7747.71     7779.72     48.38 o   0.18216
  -3   6   3     6840.96     6401.53     40.68 o   0.17339
  -2   6   3     2259.36     2342.85     18.76 o   0.16684
  -1   6   3     3356.68     3636.05     27.27 o   0.16279
   0   6   3     2189.97     2095.45     18.26 o   0.16141
   1   6   3      404.88      365.60      7.60 o   0.16279
   2   6   3     6723.81     6384.20     40.09 o   0.16684
   3   6   3      343.67      353.20      8.29 o   0.17339
   4   6   3    19007.03    18914.48    109.55 o   0.18216
   5   6   3     6989.60     7310.34     52.07 o   0.19285
   6   6   3     1700.25     1502.63     16.81 o   0.20516
  -6   7   3      566.19      569.19     12.22 o   0.21882
  -5   7   3    10739.40     9917.04     64.62 o   0.20732
  -4   7   3      845.81      841.47     13.13 o   0.19741
  -3   7   3     1520.63     1826.69     16.81 o   0.18935
  -2   7   3     3237.44     2999.69     24.43 o   0.18338
  -1   7   3    25745.81    25477.14    153.78 o   0.17969
   0   7   3      458.91      380.24      9.19 o   0.17845
   1   7   3    22335.55    22702.30    130.49 o   0.17969
   2   7   3     1339.50     1323.76     14.05 o   0.18338
   3   7   3     6257.42     6044.50     41.50 o   0.18935
   4   7   3      570.30      739.94     11.50 o   0.19741
   5   7   3     2539.83     2663.51     23.06 o   0.20732
   6   7   3     2755.70     3056.70     25.69 o   0.21882
   7   7   3      520.61      430.09      9.44 o   0.23167
  -7   8   3     6975.38     7715.20     39.96 o   0.24567
  -6   8   3     2015.46     2085.26     19.07 o   0.23359
  -5   8   3     1292.05     1624.75     18.00 o   0.22285
  -4   8   3     9424.33     9176.56     64.77 o   0.21367
  -3   8   3     1055.31     1376.74     16.25 o   0.20624
  -2   8   3    10847.99    10077.70     65.32 o   0.20077
  -1   8   3     3402.28     3574.05     27.98 o   0.19741
   0   8   3       40.77       23.18      6.80 o   0.19628
   1   8   3     1126.69     1147.27     14.56 o   0.19741
   2   8   3       53.40       23.41      6.65 o   0.20077
   3   8   3     1611.61     1402.57     15.97 o   0.20624
   4   8   3     2667.62     2744.36     23.59 o   0.21367
   5   8   3     5296.53     5228.51     40.53 o   0.22285
   6   8   3     4510.87     4678.68     29.56 o   0.23359
   7   8   3      342.90      171.97      6.30 o   0.24567
   8   8   3     7794.50     7253.30     35.63 o   0.25892
  -8   9   3     3131.28     3052.89     18.90 o   0.27315
  -7   9   3      774.04      750.13      9.85 o   0.26063
  -6   9   3     3666.08     3806.24     22.59 o   0.24927
  -5   9   3     5651.41     6150.51     34.04 o   0.23924
  -4   9   3      103.97       59.97      6.88 o   0.23071
  -3   9   3     1179.12     1110.48     15.27 o   0.22385
  -2   9   3      202.12      274.41      9.25 o   0.21882
  -1   9   3     3805.22     3676.67     29.17 o   0.21574
   0   9   3      843.86      995.75     14.35 o   0.21471
   1   9   3       80.24       58.05      7.36 o   0.21574
   2   9   3       46.01       57.01      7.92 o   0.21882
   3   9   3     3181.79     2927.46     24.90 o   0.22385
   4   9   3      702.39      837.29     10.66 o   0.23071
   5   9   3    12765.55    12016.95     63.46 o   0.23924
   6   9   3     2687.83     2663.88     19.13 o   0.24927
   7   9   3     1080.01     1185.01     12.12 o   0.26063
   8   9   3    10552.72    11226.15     57.97 o   0.27315
   9   9   3     2426.00     2397.39     18.18 o   0.28668
  -9  10   3      878.39      851.12     12.46 o   0.30108
  -8  10   3      341.16      433.94      9.20 o   0.28823
  -7  10   3     1339.80     1319.95     13.13 o   0.27639
  -6  10   3     8137.04     7846.06     42.23 o   0.26571
  -5  10   3     8661.43     9528.07     50.03 o   0.25632
  -4  10   3      314.99      497.95      9.07 o   0.24838
  -3  10   3    12536.43    13359.29     70.23 o   0.24202
  -2  10   3     2519.67     2441.91     17.32 o   0.23737
  -1  10   3        3.99       34.11      5.53 o   0.23454
   0  10   3     5147.79     4817.73     28.99 o   0.23359
   1  10   3     1996.95     2059.06     16.12 o   0.23454
   2  10   3    24516.13    23010.42    121.13 o   0.23737
   3  10   3     5032.85     5333.13     30.25 o   0.24202
   4  10   3      516.27      625.32      9.96 o   0.24838
   5  10   3     1466.27     1394.12     12.12 o   0.25632
   6  10   3     1214.13     1418.00     13.10 o   0.26571
   7  10   3        0.27       18.19      5.68 o   0.27639
   8  10   3     7185.28     6387.10     39.22 o   0.28823
   9  10   3      284.20      323.83      8.81 o   0.30108
  10  10   3       58.34       93.05      6.95 o   0.31482
 -10  11   3     1027.36     1080.00     14.77 o   0.32934
  -9  11   3    10548.27    10036.92     62.70 o   0.31623
  -8  11   3        3.22       30.33      6.13 o   0.30402
  -7  11   3      211.13      235.11      7.52 o   0.29283
  -6  11   3      692.53      688.92     11.11 o   0.28276
  -5  11   3       91.73       86.96      6.30 o   0.27396
  -4  11   3      626.48      728.64     10.28 o   0.26655
  -3  11   3    13271.12    12418.67     63.39 o   0.26063
  -2  11   3     5909.65     6391.83     34.18 o   0.25632
  -1  11   3     7807.39     7766.25     38.99 o   0.25370
   0  11   3     4691.70     4652.90     26.53 o   0.25282
   1  11   3      521.93      585.93      9.38 o   0.25370
   2  11   3     2006.96     2309.94     16.13 o   0.25632
   3  11   3       12.44        8.30      4.89 o   0.26063
   4  11   3      894.01      990.77     11.66 o   0.26655
   5  11   3      635.72      465.49      9.49 o   0.27396
   6  11   3     2247.11     2262.77     17.68 o   0.28276
   7  11   3      391.37      359.19      8.71 o   0.29283
   8  11   3      517.54      559.41     10.98 o   0.30402
   9  11   3     2645.70     2096.01     19.36 o   0.31623
  10  11   3      145.54      140.09      8.16 o   0.32934
  11  11   3     1484.92     1670.63     20.48 o   0.34325
 -11  12   3      142.35      160.09     14.25 o   0.35786
 -10  12   3     1678.39     1655.05     27.56 o   0.34455
  -9  12   3      534.57      470.26     11.33 o   0.33204
  -8  12   3      103.30      166.96      8.30 o   0.32043
  -7  12   3       17.78       26.45      6.18 o   0.30983
  -6  12   3     4879.83     4377.34     29.28 o   0.30034
  -5  12   3     2303.29     2300.64     18.94 o   0.29206
  -4  12   3      243.84      273.71      7.39 o   0.28512
  -3  12   3        3.72        8.96      5.43 o   0.27960
  -2  12   3      452.64      453.72      8.93 o   0.27558
  -1  12   3      861.11      626.87      9.41 o   0.27315
   0  12   3      423.18      535.48      9.43 o   0.27233
   1  12   3     2010.93     2136.93     16.23 o   0.27315
   2  12   3     1425.16     1619.94     14.66 o   0.27558
   3  12   3     1276.17     1246.01     13.27 o   0.27960
   4  12   3     2251.43     2044.19     16.71 o   0.28512
   5  12   3      298.48      310.43      7.79 o   0.29206
   6  12   3     9754.99     9379.97     54.10 o   0.30034
   7  12   3     1062.12     1156.81     14.35 o   0.30983
   8  12   3     1145.85     1286.87     15.95 o   0.32043
   9  12   3      109.06      239.47      9.05 o   0.33204
  10  12   3     3375.75     3299.16     30.04 o   0.34455
  11  12   3      276.79      267.58     12.18 o   0.35786
  12  12   3     9840.77    10001.78    138.74 o   0.37190
 -12  13   3      102.34      102.90     14.54 o   0.38659
 -11  13   3        2.82        0.91     12.18 o   0.37310
 -10  13   3      668.72      640.60     22.59 o   0.36035
  -9  13   3       15.52       17.26     10.45 o   0.34840
  -8  13   3     1076.03     1082.05     19.27 o   0.33736
  -7  13   3     1179.31     1297.48     15.40 o   0.32731
  -6  13   3      696.74      808.30     12.32 o   0.31834
  -5  13   3    10683.89    10043.59     57.98 o   0.31055
  -4  13   3      456.55      511.42     10.11 o   0.30402
  -3  13   3       16.36       13.70      5.93 o   0.29885
  -2  13   3       66.95       86.06      6.18 o   0.29510
  -1  13   3     2025.56     2153.34     18.00 o   0.29283
   0  13   3     2650.78     2304.91     17.06 o   0.29206
   1  13   3     5574.40     4594.43     29.05 o   0.29283
   2  13   3     2683.13     2798.20     20.60 o   0.29510
   3  13   3     5968.96     5676.20     35.61 o   0.29885
   4  13   3     3219.84     3584.05     25.33 o   0.30402
   5  13   3       13.27       15.51      6.07 o   0.31055
   6  13   3      401.32      520.13     11.04 o   0.31834
   7  13   3     4055.91     3649.09     28.93 o   0.32731
   8  13   3       46.95       98.12      8.95 o   0.33736
   9  13   3    10969.91    10776.41     92.73 o   0.34840
  10  13   3      237.40      267.92     12.39 o   0.36035
  11  13   3        1.45        6.78     10.89 o   0.37310
  12  13   3       79.68       87.93     14.57 o   0.38659
  13  13   3      880.32      907.10     32.39 o   0.40073
 -13  14   3      180.66      158.94     20.52 o   0.41547
 -12  14   3      115.10      193.86     16.47 o   0.40184
 -11  14   3     1513.13     1552.73     31.41 o   0.38888
 -10  14   3     1911.04     2144.80     35.98 o   0.37666
  -9  14   3      877.03     1007.32     22.37 o   0.36526
  -8  14   3    17321.16    16983.35    181.95 o   0.35474
  -7  14   3       21.10       72.27      9.64 o   0.34519
  -6  14   3     1470.97     1660.94     19.29 o   0.33670
  -5  14   3       68.80       77.87      7.49 o   0.32934
  -4  14   3     1402.79     1447.41     14.72 o   0.32320
  -3  14   3        7.27       21.31      6.36 o   0.31834
  -2  14   3     9537.50     8604.49     50.38 o   0.31482
  -1  14   3      334.85      431.73      9.95 o   0.31269
   0  14   3      552.78      498.39     11.10 o   0.31198
   1  14   3     1293.71     1255.74     14.19 o   0.31269
   2  14   3      305.24      396.24      9.43 o   0.31482
   3  14   3      181.36      164.95      7.48 o   0.31834
   4  14   3     2498.75     2426.05     20.22 o   0.32320
   5  14   3     1728.67     1712.87     18.21 o   0.32934
   6  14   3     4832.47     4682.92     35.99 o   0.33670
   7  14   3      509.54      481.40     12.99 o   0.34519
   8  14   3     1577.16     1511.47     23.21 o   0.35474
   9  14   3      719.21      711.91     18.43 o   0.36526
  10  14   3     1448.86     1450.82     23.34 o   0.37666
  11  14   3      176.30      143.58     13.36 o   0.38888
  12  14   3     1294.36     1233.42     29.00 o   0.40184
  13  14   3     1245.49      992.80     34.32 o   0.41547
  14  14   3     2538.24     2462.14     26.15 o   0.42970
 -14  15   3     1179.79     1205.34     18.67 o   0.44448
 -13  15   3      897.65      991.48     17.30 o   0.43074
 -12  15   3     5183.58     4915.39     64.58 o   0.41761
 -11  15   3     3260.94     3242.01     47.88 o   0.40515
 -10  15   3     1192.01     1161.56     28.21 o   0.39344
  -9  15   3      852.45      704.12     20.56 o   0.38253
  -8  15   3      155.92      175.25     13.23 o   0.37250
  -7  15   3     4027.92     3899.67     45.65 o   0.36342
  -6  15   3        2.28       29.79     10.72 o   0.35537
  -5  15   3     5081.66     4690.80     46.21 o   0.34840
  -4  15   3     1579.61     1546.54     19.77 o   0.34260
  -3  15   3       48.11       63.71      9.08 o   0.33802
  -2  15   3     2820.20     2792.24     24.98 o   0.33471
  -1  15   3     2474.27     2375.74     21.65 o   0.33271
   0  15   3      253.83      257.78      9.05 o   0.33204
   1  15   3      302.89      228.76      9.19 o   0.33271
   2  15   3       72.80       90.83      8.29 o   0.33471
   3  15   3      513.46      478.54     12.96 o   0.33802
   4  15   3     3641.49     3456.18     32.18 o   0.34260
   5  15   3     2281.46     2018.96     24.49 o   0.34840
   6  15   3      726.53      852.56     17.30 o   0.35537
   7  15   3     2277.06     2192.66     25.84 o   0.36342
   8  15   3      294.00      322.79     13.36 o   0.37250
   9  15   3     3022.15     3039.85     35.00 o   0.38253
  10  15   3        3.12       37.25     12.05 o   0.39344
  11  15   3     2102.83     2135.20     32.78 o   0.40515
  12  15   3      412.35      438.20     20.23 o   0.41761
  13  15   3     3599.52     3630.07     33.59 o   0.43074
  14  15   3      340.32      291.14     11.12 o   0.44448
  15  15   3        5.90        6.28      8.96 o   0.45878
 -15  16   3        4.64       56.09      9.22 o   0.47359
 -14  16   3     4692.95     4951.57     42.34 o   0.45975
 -13  16   3      412.72      408.31     11.10 o   0.44648
 -12  16   3       77.79      142.98      8.37 o   0.43383
 -11  16   3     2046.00     2046.32     30.57 o   0.42185
 -10  16   3      143.83      150.88     15.93 o   0.41062
  -9  16   3       48.68       27.20     12.06 o   0.40018
  -8  16   3     1062.12     1019.95     23.24 o   0.39060
  -7  16   3     3285.54     3184.85     40.18 o   0.38195
  -6  16   3     1002.02      965.93     19.82 o   0.37429
  -5  16   3      283.93      292.63     14.44 o   0.36769
  -4  16   3     3559.63     3397.67     37.17 o   0.36219
  -3  16   3      749.79      840.27     18.88 o   0.35786
  -2  16   3       18.30       67.04     10.26 o   0.35474
  -1  16   3     1380.08     1406.28     22.66 o   0.35285
   0  16   3     3703.35     3451.86     42.09 o   0.35222
   1  16   3     3190.54     3266.06     32.83 o   0.35285
   2  16   3    12368.68    12156.87     94.84 o   0.35474
   3  16   3      154.34      166.72     10.53 o   0.35786
   4  16   3      747.10      776.37     17.19 o   0.36219
   5  16   3      198.99      183.90     10.86 o   0.36769
   6  16   3        9.31       16.41      9.27 o   0.37429
   7  16   3      182.84      203.44     11.39 o   0.38195
   8  16   3     9291.51     9194.13     82.20 o   0.39060
   9  16   3      684.77      720.17     19.37 o   0.40018
  10  16   3     4167.44     4174.67     50.12 o   0.41062
  11  16   3        0.96       23.42     12.83 o   0.42185
  12  16   3      853.32      788.53     15.24 o   0.43383
  13  16   3     3641.71     3643.91     31.62 o   0.44648
  14  16   3       94.95      110.12      9.95 o   0.45975
  15  16   3      178.94      129.18      9.96 o   0.47359
  16  16   3      756.14      886.44     16.68 o   0.48795
 -16  17   3      375.33      419.07     16.18 o   0.50279
 -15  17   3        1.71       13.57      9.74 o   0.48887
 -14  17   3      554.34      534.36     13.22 o   0.47547
 -13  17   3      109.73      144.94      8.50 o   0.46265
 -12  17   3       64.20       38.04      7.73 o   0.45045
 -11  17   3       32.32       21.75      9.02 o   0.43893
 -10  17   3      333.63      323.72     11.44 o   0.42814
  -9  17   3     7154.20     7145.58     74.86 o   0.41814
  -8  17   3     3178.43     3000.54     39.64 o   0.40898
  -7  17   3     5497.21     4758.83     62.47 o   0.40073
  -6  17   3     2893.69     2731.46     36.90 o   0.39344
  -5  17   3      364.66      410.99     16.37 o   0.38716
  -4  17   3     1242.82     1235.17     22.23 o   0.38195
  -3  17   3     2118.91     1937.05     26.82 o   0.37785
  -2  17   3      279.61      312.87     13.41 o   0.37489
  -1  17   3     3924.31     3832.96     40.75 o   0.37310
   0  17   3     2758.89     2870.18     38.10 o   0.37250
   1  17   3       24.62       37.36      9.37 o   0.37310
   2  17   3      229.98      299.70     12.21 o   0.37489
   3  17   3      378.73      401.81     13.24 o   0.37785
   4  17   3      738.52      740.21     17.85 o   0.38195
   5  17   3     1278.71     1142.82     20.07 o   0.38716
   6  17   3     1479.36     1508.37     22.39 o   0.39344
   7  17   3     1417.39     1415.89     21.93 o   0.40073
   8  17   3      893.32      876.74     20.47 o   0.40898
   9  17   3      719.98      655.17     21.26 o   0.41814
  10  17   3      389.62      408.12      9.90 o   0.42814
  11  17   3      257.76      296.29      9.28 o   0.43893
  12  17   3     1950.39     1828.98     20.86 o   0.45045
  13  17   3      202.34      235.15     10.11 o   0.46265
  14  17   3       55.58       61.73      9.50 o   0.47547
  15  17   3     1318.61     1126.28     17.95 o   0.48887
  16  17   3        4.72        9.72      9.99 o   0.50279
  17  17   3     1241.84     1269.99     24.05 o   0.51720
 -17  18   3       35.77       79.17      9.73 o   0.53206
 -16  18   3      126.71      118.10     10.33 o   0.51806
 -15  18   3       35.59       28.74      9.83 o   0.50456
 -14  18   3      368.75      375.51     11.00 o   0.49159
 -13  18   3       52.13       62.51      8.48 o   0.47920
 -12  18   3      820.15      903.26     19.15 o   0.46744
 -11  18   3        5.80       68.08     10.57 o   0.45635
 -10  18   3     4286.84     4056.21     45.28 o   0.44598
  -9  18   3      759.57      622.33     16.94 o   0.43639
  -8  18   3      608.74      600.03     15.44 o   0.42762
  -7  18   3     8176.04     7689.88    112.05 o   0.41974
  -6  18   3     1104.59     1093.49     28.54 o   0.41278
  -5  18   3      331.66      351.28     16.39 o   0.40680
  -4  18   3      840.25      828.51     19.62 o   0.40184
  -3  18   3      121.64      113.62     12.01 o   0.39794
  -2  18   3       80.20      104.62     11.85 o   0.39513
  -1  18   3      117.02      132.30     14.13 o   0.39344
   0  18   3      410.35      431.42     17.88 o   0.39287
   1  18   3        1.54        5.91     12.60 o   0.39344
   2  18   3      650.23      603.40     18.77 o   0.39513
   3  18   3     4897.55     5067.83     51.58 o   0.39794
   4  18   3      761.16      782.70     18.15 o   0.40184
   5  18   3     1889.99     1965.82     25.77 o   0.40680
   6  18   3     5171.91     5060.48     46.82 o   0.41278
   7  18   3      781.27      855.84     18.71 o   0.41974
   8  18   3       36.25       46.90      8.41 o   0.42762
   9  18   3      473.30      447.44     10.58 o   0.43639
  10  18   3      415.82      464.21     11.00 o   0.44598
  11  18   3       29.07       28.51      7.50 o   0.45635
  12  18   3     4033.75     3760.74     32.30 o   0.46744
  13  18   3      646.47      715.35     14.99 o   0.47920
  14  18   3      959.30      992.61     17.10 o   0.49159
  15  18   3       44.45       77.41     10.63 o   0.50456
  16  18   3        1.98        4.94     11.09 o   0.51806
  17  18   3     1024.21     1052.64     18.59 o   0.53206
  18  18   3      259.01      308.27     11.07 o   0.54652
 -18  19   3       36.30       43.96      8.31 o   0.56140
 -17  19   3        2.65        8.77      8.65 o   0.54733
 -16  19   3       12.00       31.69      9.17 o   0.53374
 -15  19   3      880.55      962.98     18.50 o   0.52064
 -14  19   3      397.13      454.21     15.08 o   0.50808
 -13  19   3      416.93      446.46     17.18 o   0.49610
 -12  19   3     1159.46     1154.11     20.00 o   0.48475
 -11  19   3        0.57       16.61      9.65 o   0.47406
 -10  19   3      897.52      742.28     17.75 o   0.46409
  -9  19   3     2987.94     3191.34     33.84 o   0.45488
  -8  19   3      736.74      765.48     16.65 o   0.44648
  -7  19   3     2293.62     2078.18     24.11 o   0.43893
  -6  19   3       37.75       69.42      9.29 o   0.43228
  -5  19   3     1558.37     1496.85     19.28 o   0.42658
  -4  19   3     1060.03     1115.37     22.44 o   0.42185
  -3  19   3     3978.80     3957.45     43.14 o   0.41814
  -2  19   3      769.73      717.87     19.58 o   0.41547
  -1  19   3      207.59      207.42     15.75 o   0.41386
   0  19   3      750.95      796.07     23.06 o   0.41332
   1  19   3     2361.11     2231.08     34.80 o   0.41386
   2  19   3      175.92      221.19     16.20 o   0.41547
   3  19   3     2154.12     1974.34     29.09 o   0.41814
   4  19   3      406.12      406.26     16.08 o   0.42185
   5  19   3      232.26      226.24      8.91 o   0.42658
   6  19   3       29.30       51.53      7.66 o   0.43228
   7  19   3       13.46       25.00      8.60 o   0.43893
   8  19   3      122.46      129.59      9.60 o   0.44648
   9  19   3     1705.59     1676.96     17.56 o   0.45488
  10  19   3       12.75       19.07      7.48 o   0.46409
  11  19   3       72.20       80.88      7.81 o   0.47406
  12  19   3       21.64       58.41      8.02 o   0.48475
  13  19   3        1.95        0.14     10.05 o   0.49610
  14  19   3       26.99       18.36     10.14 o   0.50808
  15  19   3      852.59      892.62     18.14 o   0.52064
  16  19   3       43.39       67.59     11.42 o   0.53374
  17  19   3      645.91      838.02     16.46 o   0.54733
  18  19   3      303.53      335.40     11.04 o   0.56140
  19  19   3      127.06      100.36      8.12 o   0.57589
 -19  20   3        0.03        0.00      7.58 o   0.59078
 -18  20   3      267.54      273.48     10.69 o   0.57666
 -17  20   3       66.94       90.47      9.91 o   0.56298
 -16  20   3      169.37      173.71     11.18 o   0.54977
 -15  20   3      277.00      296.90     10.90 o   0.53706
 -14  20   3      113.41       95.89     11.24 o   0.52490
 -13  20   3       17.17       10.31     10.78 o   0.51331
 -12  20   3       50.91       96.46     11.73 o   0.50235
 -11  20   3        5.74       26.33     10.24 o   0.49204
 -10  20   3      579.89      467.63     15.44 o   0.48244
  -9  20   3      617.68      622.72     16.78 o   0.47359
  -8  20   3      550.90      615.55     15.59 o   0.46553
  -7  20   3       15.41       20.92     10.20 o   0.45829
  -6  20   3      195.35      155.08     10.13 o   0.45193
  -5  20   3      623.26      550.19     15.19 o   0.44648
  -4  20   3        6.21       23.34      8.09 o   0.44197
  -3  20   3     3683.56     3659.09     33.16 o   0.43842
  -2  20   3      738.40      831.88     17.87 o   0.43588
  -1  20   3     3679.97     3676.35     36.00 o   0.43434
   0  20   3     2884.49     2762.76     29.99 o   0.43383
   1  20   3       58.33       64.06     10.29 o   0.43434
   2  20   3       14.80       13.20      8.60 o   0.43588
   3  20   3        4.55        3.54      8.14 o   0.43842
   4  20   3       31.40       44.41     10.78 o   0.44197
   5  20   3      102.99      158.35      9.35 o   0.44648
   6  20   3     2629.24     2586.20     26.77 o   0.45193
   7  20   3       22.74       32.09      8.41 o   0.45829
   8  20   3      387.23      403.36     13.06 o   0.46553
   9  20   3        2.09        0.26      9.12 o   0.47359
  10  20   3     1265.13     1189.05     17.24 o   0.48244
  11  20   3     2766.20     2677.31     24.77 o   0.49204
  12  20   3       43.78       90.96      9.43 o   0.50235
  13  20   3      342.27      316.80     10.92 o   0.51331
  14  20   3       11.12       30.68      9.79 o   0.52490
  15  20   3      417.22      429.37     17.26 o   0.53706
  16  20   3      212.96      213.12     10.17 o   0.54977
  17  20   3      341.04      320.26     11.19 o   0.56298
  18  20   3        0.03        6.03      7.45 o   0.57666
  19  20   3        3.22       12.54      6.61 o   0.59078
 -20 -20  -3       55.92       43.16     12.71 o   0.60531
  19 -21  -3       10.55        2.84     12.16 o   0.60604
 -18  21   3       10.71       10.65      7.41 o   0.59229
 -17  21   3      340.75      380.56     12.85 o   0.57897
 -16  21   3        4.61       16.97      9.00 o   0.56614
 -15  21   3        0.92       13.38      9.43 o   0.55381
 -14  21   3       33.17       34.77     10.24 o   0.54202
 -13  21   3       28.72       40.67     10.62 o   0.53081
 -12  21   3       40.55       54.46     10.91 o   0.52021
 -11  21   3     2628.23     2877.87     37.26 o   0.51027
 -10  21   3      198.28      295.39     13.51 o   0.50102
  -9  21   3      435.03      427.29     15.37 o   0.49250
  -8  21   3      334.29      279.37     12.51 o   0.48475
  -7  21   3       22.79       37.81     10.29 o   0.47781
  -6  21   3      184.39      227.47     10.54 o   0.47171
  -5  21   3     1839.07     2104.15     25.74 o   0.46648
  -4  21   3        5.00       55.72      9.16 o   0.46217
  -3  21   3     1618.89     1625.32     24.38 o   0.45878
  -2  21   3      971.40     1179.36     19.95 o   0.45635
  -1  21   3     1026.75     1061.96     19.24 o   0.45488
   0  21   3      454.43      431.73     14.11 o   0.45439
   1  21   3      215.34      219.92     11.72 o   0.45488
   2  21   3        4.64        6.25      8.68 o   0.45635
   3  21   3        5.48       40.17      9.02 o   0.45878
   4  21   3      635.43      675.83     14.32 o   0.46217
   5  21   3      606.50      493.20     11.60 o   0.46648
   6  21   3      300.01      298.58     10.37 o   0.47171
   7  21   3     2585.23     2412.22     24.92 o   0.47781
   8  21   3       16.64       39.90      9.50 o   0.48475
   9  21   3       26.27       61.68     10.32 o   0.49250
  10  21   3      537.08      639.58     17.10 o   0.50102
  11  21   3      212.15      170.40     10.97 o   0.51027
  12  21   3      130.67      109.68      9.26 o   0.52021
  13  21   3      879.75      879.07     15.46 o   0.53081
  14  21   3       11.31       35.88     10.80 o   0.54202
  15  21   3      177.60      178.87      9.82 o   0.55381
  16  21   3      152.23      125.49      8.90 o   0.56614
  17  21   3       36.89       27.28      7.48 o   0.57897
  18  21   3       82.13       81.67      7.07 o   0.59229
 -19 -21  -3      653.46      593.24     21.23 o   0.60604
 -17  22   3        0.60        5.10      8.83 o   0.59529
 -16  22   3       54.38       59.76     10.38 o   0.58281
 -15  22   3       11.98       18.41      8.66 o   0.57084
 -14  22   3      681.68      747.36     16.77 o   0.55941
 -13  22   3      147.97      151.34     10.69 o   0.54855
 -12  22   3       44.74       45.04     10.15 o   0.53831
 -11  22   3      195.34      203.99     11.91 o   0.52870
 -10  22   3       18.12       20.64     10.44 o   0.51978
  -9  22   3      262.34      236.89     15.45 o   0.51157
  -8  22   3     2206.15     2367.25     39.99 o   0.50412
  -7  22   3      222.55      245.05     15.71 o   0.49745
  -6  22   3      669.11      626.64     16.13 o   0.49159
  -5  22   3      455.06      498.89     14.26 o   0.48658
  -4  22   3      100.72      118.10     10.37 o   0.48244
  -3  22   3       44.65       51.68     10.23 o   0.47920
  -2  22   3        0.03       10.80      9.74 o   0.47687
  -1  22   3        1.19       10.52      9.77 o   0.47547
   0  22   3      589.35      659.10     16.66 o   0.47500
   1  22   3     3615.78     3364.95     33.79 o   0.47547
   2  22   3      129.46      187.87     10.07 o   0.47687
   3  22   3     3367.66     3149.61     29.24 o   0.47920
   4  22   3      425.15      438.37     13.23 o   0.48244
   5  22   3      795.02      819.21     13.42 o   0.48658
   6  22   3      188.29      171.49     11.19 o   0.49159
   7  22   3       77.77      101.75     12.18 o   0.49745
   8  22   3        2.27        7.06     11.28 o   0.50412
   9  22   3      173.47      132.86     12.17 o   0.51157
  10  22   3     1210.63     1250.22     23.16 o   0.51978
  11  22   3      379.04      359.95     12.45 o   0.52870
  12  22   3       38.22       44.78      9.40 o   0.53831
  13  22   3        0.58        3.78      8.74 o   0.54855
  14  22   3        0.18        8.84      8.27 o   0.55941
  15  22   3       89.94      102.20      8.46 o   0.57084
  16  22   3      200.21      238.39      8.68 o   0.58281
  17  22   3       21.77       13.53      7.89 o   0.59529
 -16  23   3       62.47       47.70     12.36 o   0.59976
 -15  23   3       12.66       14.38      7.62 o   0.58814
 -14  23   3       12.58       20.85      8.37 o   0.57705
 -13  23   3       37.55       39.06      9.01 o   0.56653
 -12  23   3       26.29       12.63      9.19 o   0.55661
 -11  23   3      431.99      441.78     15.85 o   0.54733
 -10  23   3      550.32      564.19     21.16 o   0.53872
  -9  23   3      176.21      118.96     13.59 o   0.53081
  -8  23   3       28.76       18.89     12.74 o   0.52362
  -7  23   3      308.95      334.01     16.50 o   0.51720
  -6  23   3       79.72       65.13     11.06 o   0.51157
  -5  23   3        3.16       10.96     10.70 o   0.50676
  -4  23   3      386.12      316.99     17.15 o   0.50279
  -3  23   3       16.21       11.05     13.56 o   0.49968
  -2  23   3        3.06       15.92     13.83 o   0.49745
  -1  23   3     2345.71     2325.72     40.56 o   0.49610
   0  23   3       46.99       91.16     14.52 o   0.49565
   1  23   3      720.33      746.10     25.36 o   0.49610
   2  23   3      302.47      281.92     13.75 o   0.49745
   3  23   3      342.71      359.84     14.50 o   0.49968
   4  23   3        4.27        9.27     11.10 o   0.50279
   5  23   3      219.75      167.77     12.30 o   0.50676
   6  23   3       25.40       27.20     11.12 o   0.51157
   7  23   3      450.37      455.71     17.78 o   0.51720
   8  23   3       50.15       23.27     10.91 o   0.52362
   9  23   3      377.82      427.93     16.94 o   0.53081
  10  23   3      451.24      449.30     16.67 o   0.53872
  11  23   3      236.14      221.48     11.98 o   0.54733
  12  23   3       10.51        7.77      8.47 o   0.55661
  13  23   3       45.88       74.04      8.55 o   0.56653
  14  23   3      486.42      518.35     14.45 o   0.57705
  15  23   3       13.15       19.64      8.44 o   0.58814
  16  23   3      198.70      207.05      9.00 o   0.59976
 -15  24   3        7.59        3.34     11.01 o   0.60567
 -14  24   3       13.87        3.01      8.84 o   0.59491
 -13  24   3        0.55        9.33      7.89 o   0.58472
 -12  24   3       67.10       95.88     11.21 o   0.57511
 -11  24   3       46.79       94.92     11.86 o   0.56614
 -10  24   3      667.26      755.67     21.13 o   0.55781
  -9  24   3      252.07      282.34     14.60 o   0.55017
  -8  24   3       32.18       40.42     12.31 o   0.54325
  -7  24   3       25.36       11.55     12.24 o   0.53706
  -6  24   3       18.18        9.21     12.40 o   0.53164
  -5  24   3       79.78       73.27     10.82 o   0.52702
  -4  24   3     1383.56     1425.63     29.81 o   0.52320
  -3  24   3      296.98      340.16     18.44 o   0.52021
  -2  24   3     1101.92     1278.51     28.72 o   0.51806
  -1  24   3      787.50      826.95     25.13 o   0.51677
   0  24   3       16.05       25.13     13.57 o   0.51634
   1  24   3      110.78      150.49     14.96 o   0.51677
   2  24   3      513.83      560.18     18.16 o   0.51806
   3  24   3        1.13       15.38     10.54 o   0.52021
   4  24   3      986.46      915.73     20.38 o   0.52320
   5  24   3      552.97      474.51     21.58 o   0.52702
   6  24   3       18.74       32.80     13.34 o   0.53164
   7  24   3      561.69      485.42     16.45 o   0.53706
   8  24   3        5.40       20.01     10.10 o   0.54325
   9  24   3     1320.05     1315.07     21.89 o   0.55017
  10  24   3      493.51      579.17     16.29 o   0.55781
  11  24   3       24.64       39.00      9.85 o   0.56614
  12  24   3       96.50       78.43      9.51 o   0.57511
  13  24   3        2.52        9.71      8.30 o   0.58472
  14  24   3      214.54      154.56     10.92 o   0.59491
  15  24   3      451.34      432.06     19.54 o   0.60567
 -13  25   3      388.05      396.58     18.94 o   0.60309
 -12  25   3       28.01       31.85      9.16 o   0.59379
 -11  25   3       20.14       32.74      9.95 o   0.58510
 -10  25   3       58.09       73.21     10.87 o   0.57705
  -9  25   3       15.28       14.98     10.74 o   0.56967
  -8  25   3        5.44       10.85     11.10 o   0.56298
  -7  25   3      727.43      769.01     21.35 o   0.55701
  -6  25   3       22.63       47.95     11.84 o   0.55179
  -5  25   3       90.48       81.36     12.72 o   0.54733
  -4  25   3       70.00       84.07     13.14 o   0.54366
  -3  25   3       31.23       49.58     12.85 o   0.54078
  -2  25   3        4.77        6.96     12.65 o   0.53872
  -1  25   3      603.50      555.77     21.70 o   0.53748
   0  25   3        9.88       47.08     12.92 o   0.53706
   1  25   3      167.44      184.43     14.31 o   0.53748
   2  25   3        1.68        0.00     12.28 o   0.53872
   3  25   3      256.99      271.83     12.26 o   0.54078
   4  25   3       23.65       21.14      9.95 o   0.54366
   5  25   3      490.52      426.30     19.52 o   0.54733
   6  25   3       45.66       54.92     12.37 o   0.55179
   7  25   3      110.72       77.34     12.49 o   0.55701
   8  25   3        1.30        4.26      9.24 o   0.56298
   9  25   3        2.83       26.28      9.34 o   0.56967
  10  25   3        4.47        6.05      8.81 o   0.57705
  11  25   3        5.59       12.88      8.45 o   0.58510
  12  25   3       40.91       24.58      7.87 o   0.59379
 -13 -25  -3       21.53       42.01     13.11 o   0.60309
  11 -26  -3        8.06        5.78     11.51 o   0.60420
 -10  26   3      239.34      250.27     11.96 o   0.59641
  -9  26   3       59.28       69.26      9.69 o   0.58927
  -8  26   3        0.88        0.00      9.37 o   0.58281
  -7  26   3        1.44        0.00      9.83 o   0.57705
   6 -26  -3       34.10       20.38     15.55 o   0.57201
   5 -26  -3       69.48      105.51     17.19 o   0.56771
  -4  26   3       37.48       77.10     11.93 o   0.56417
  -3  26   3        5.99        3.63     11.42 o   0.56140
  -2  26   3       42.70       29.61     11.67 o   0.55941
  -1  26   3      111.75      141.28     12.93 o   0.55821
   0  26   3      494.93      587.38     19.79 o   0.55781
   1  26   3       62.21       58.84     12.00 o   0.55821
   2  26   3      109.92      129.94     12.74 o   0.55941
   3  26   3      148.20      149.90     10.16 o   0.56140
   4  26   3       30.70       16.15     11.22 o   0.56417
   5  26   3       88.35       85.77     11.65 o   0.56771
   6  26   3      213.47      227.64     13.07 o   0.57201
   7  26   3      205.48      209.57     12.65 o   0.57705
   8  26   3      206.70      265.08     12.90 o   0.58281
   9  26   3      119.60      139.32     11.10 o   0.58927
  10  26   3       64.44       74.08      9.81 o   0.59641
 -11 -26  -3       30.68       18.64     12.61 o   0.60420
   8 -27  -3       21.03       16.70     12.16 o   0.60272
   7 -27  -3       17.03       21.73     12.96 o   0.59716
   6 -27  -3        2.82        7.82     13.11 o   0.59229
   5 -27  -3        1.50        0.00     13.51 o   0.58814
   4 -27  -3       36.99       26.56     14.25 o   0.58472
  -3  27   3      714.37      699.91     18.53 o   0.58204
  -2  27   3       10.65       34.24     10.39 o   0.58013
  -1  27   3       80.77       70.49     10.82 o   0.57897
   0  27   3        0.41        0.00     10.04 o   0.57859
   1  27   3       59.32       54.98     10.57 o   0.57897
   2  27   3        2.86        8.17      9.86 o   0.58013
   3  27   3      493.92      497.15     22.93 o   0.58204
   4  27   3       25.95       35.56      9.99 o   0.58472
   5  27   3      675.66      616.27     16.85 o   0.58814
   6  27   3        6.44        4.56      9.64 o   0.59229
   7  27   3        1.24        3.10      9.20 o   0.59716
   8  27   3       77.04       77.50     12.96 o   0.60272
   3 -28  -3       26.09        8.52     11.91 o   0.60272
   2 -28  -3       65.52       64.09     12.66 o   0.60087
   0  28   3      281.85      246.86     18.04 o   0.59939
   1  28   3       22.66       17.54     11.96 o   0.59976
   2  28   3       20.67       17.24     12.06 o   0.60087
   3  28   3        1.44       11.91     12.01 o   0.60272
   4  28   3      299.75      283.89     17.74 o   0.60531
   0   0  -4    13970.37    14257.35    150.07 o   0.13344
   0   1   4     8483.51     9019.71     48.88 o   0.13510
   1   1   4     2141.04     2266.90     16.58 o   0.13674
  -1   2   4    45391.98    46984.65    239.66 o   0.14154
   0   2   4      122.97      116.34      5.02 o   0.13996
   1   2   4    84178.99    88440.53    467.80 o   0.14154
   2   2   4      653.38      601.48      8.67 o   0.14619
  -2   3   4     3534.48     3267.15     21.72 o   0.15362
  -1   3   4     2503.86     2631.66     18.32 o   0.14920
   0   3   4     2241.76     2467.98     16.89 o   0.14770
   1   3   4      947.62     1018.54     10.13 o   0.14920
   2   3   4      960.02     1020.97     11.22 o   0.15362
   3   3   4     5225.69     4927.86     30.57 o   0.16070
  -3   4   4     7680.76     7177.95     44.75 o   0.17013
  -2   4   4       13.82       30.41      4.46 o   0.16345
  -1   4   4     5819.27     5112.64     29.89 o   0.15931
   0   4   4     2233.41     2623.66     18.90 o   0.15791
   1   4   4     2737.23     2643.01     19.01 o   0.15931
   2   4   4     1590.61     1626.73     14.15 o   0.16345
   3   4   4     2564.20     2745.69     20.92 o   0.17013
   4   4   4     3142.11     3161.76     23.27 o   0.17906
  -4   5   4    32733.59    34174.23    204.53 o   0.18993
  -3   5   4      814.29      894.28     12.98 o   0.18153
  -2   5   4    16325.04    16438.30    101.07 o   0.17529
  -1   5   4      252.74      197.77      6.66 o   0.17143
   0   5   4     1562.67     1572.31     13.91 o   0.17013
   1   5   4      442.25      416.45      8.40 o   0.17143
   2   5   4    10491.03     9320.50     53.86 o   0.17529
   3   5   4     2027.33     1960.28     17.06 o   0.18153
   4   5   4      996.19      960.49     13.44 o   0.18993
   5   5   4     3331.67     3186.23     25.77 o   0.20020
  -5   6   4    11347.66    12668.88     80.68 o   0.21209
  -4   6   4       97.01       90.98      7.94 o   0.20241
  -3   6   4       11.13       28.83      7.47 o   0.19456
  -2   6   4      576.80      575.08     11.51 o   0.18875
  -1   6   4    12070.36    12653.90     79.60 o   0.18517
   0   6   4      770.31      775.72     12.57 o   0.18397
   1   6   4     1734.38     1819.66     16.65 o   0.18517
   2   6   4       15.33        6.73      6.23 o   0.18875
   3   6   4      455.89      526.83     10.51 o   0.19456
   4   6   4       63.89      155.46      7.71 o   0.20241
   5   6   4    10984.86    10646.90     73.19 o   0.21209
   6   6   4     3124.01     3040.11     25.73 o   0.22334
  -6   7   4      747.47      759.52      9.99 o   0.23595
  -5   7   4      350.91      457.30     10.88 o   0.22533
  -4   7   4    15670.54    15627.38    104.60 o   0.21625
  -3   7   4      241.56      249.69      9.64 o   0.20891
  -2   7   4      520.71      555.31     11.61 o   0.20351
  -1   7   4      486.34      479.21     11.07 o   0.20020
   0   7   4     9441.52     9985.72     64.71 o   0.19909
   1   7   4     1248.59     1261.92     15.27 o   0.20020
   2   7   4     1444.76     1188.91     15.61 o   0.20351
   3   7   4       76.45      104.65      7.38 o   0.20891
   4   7   4     5356.65     5200.10     40.16 o   0.21625
   5   7   4       50.61       17.81      6.20 o   0.22533
   6   7   4    43917.66    44749.97    220.97 o   0.23595
   7   7   4     2853.83     2781.17     18.23 o   0.24792
  -7   8   4     3926.62     3446.71     22.08 o   0.26105
  -6   8   4      153.85      154.68      6.53 o   0.24971
  -5   8   4     1895.95     1449.14     13.49 o   0.23970
  -4   8   4        0.28       24.96      5.71 o   0.23118
  -3   8   4    24073.68    24174.68    157.71 o   0.22434
  -2   8   4        7.76       44.00      7.94 o   0.21932
  -1   8   4     4033.89     4698.43     34.97 o   0.21625
   0   8   4      358.07      393.88      9.99 o   0.21521
   1   8   4     3739.09     3736.46     31.26 o   0.21625
   2   8   4       70.10       55.09      7.90 o   0.21932
   3   8   4    16501.56    15302.38     95.71 o   0.22434
   4   8   4      173.32      159.20      6.97 o   0.23118
   5   8   4       16.81       14.58      5.22 o   0.23970
   6   8   4      511.11      612.02      9.10 o   0.24971
   7   8   4     2004.35     2082.44     15.27 o   0.26105
   8   8   4       12.56       23.92      5.72 o   0.27355
  -8   9   4    14763.48    13958.89     73.58 o   0.28706
  -7   9   4     2716.82     2779.66     18.66 o   0.27517
  -6   9   4    11308.58    10964.37     54.89 o   0.26444
  -5   9   4      119.70      152.53      5.79 o   0.25500
  -4   9   4        4.27        9.95      4.81 o   0.24702
  -3   9   4        0.99       17.43      5.38 o   0.24062
  -2   9   4     6176.15     5624.44     32.99 o   0.23595
  -1   9   4      517.50      504.07      9.17 o   0.23310
   0   9   4    28580.00    29090.18    145.65 o   0.23214
   1   9   4      171.06      208.54      6.78 o   0.23310
   2   9   4     1484.40     1391.34     12.39 o   0.23595
   3   9   4       60.79       50.68      5.26 o   0.24062
   4   9   4       54.02       17.00      5.22 o   0.24702
   5   9   4      720.83      801.62      9.81 o   0.25500
   6   9   4     4948.28     4512.11     26.04 o   0.26444
   7   9   4     1021.24      952.71     10.75 o   0.27517
   8   9   4      620.15      678.31     10.36 o   0.28706
   9   9   4      968.42      960.61     12.47 o   0.29996
  -9  10   4     4547.92     4604.77     31.94 o   0.31375
  -8  10   4      771.06      935.11     12.13 o   0.30144
  -7  10   4     1765.87     1667.72     14.07 o   0.29014
  -6  10   4     2542.39     2450.87     17.24 o   0.27998
  -5  10   4     1489.55     1256.22     12.04 o   0.27109
  -4  10   4      134.00      157.69      5.96 o   0.26359
  -3  10   4     3392.27     3082.16     18.88 o   0.25761
  -2  10   4      245.31      248.63      6.10 o   0.25325
  -1  10   4      354.26      351.57      7.08 o   0.25060
   0  10   4      199.03      252.33      6.68 o   0.24971
   1  10   4     1012.92     1037.54     11.41 o   0.25060
   2  10   4       71.27      117.76      5.57 o   0.25325
   3  10   4     2649.59     2496.08     17.50 o   0.25761
   4  10   4      294.32      283.73      6.86 o   0.26359
   5  10   4     2330.05     2164.57     15.62 o   0.27109
   6  10   4      198.68      214.83      6.56 o   0.27998
   7  10   4     3816.17     3425.34     22.37 o   0.29014
   8  10   4      550.96      517.64      9.75 o   0.30144
   9  10   4      910.43      920.74     11.91 o   0.31375
  10  10   4       16.45       42.78      6.75 o   0.32696
 -10  11   4       76.03       95.66      9.53 o   0.34096
  -9  11   4      165.94      158.09      7.35 o   0.32832
  -8  11   4      750.10      684.15     11.29 o   0.31657
  -7  11   4       97.22      133.13      6.56 o   0.30584
  -6  11   4     1044.31      970.15     12.45 o   0.29622
  -5  11   4      437.53      415.97      8.36 o   0.28783
  -4  11   4     2805.22     2679.65     18.31 o   0.28078
  -3  11   4       33.72       62.07      5.37 o   0.27517
  -2  11   4     4073.45     4067.57     24.29 o   0.27109
  -1  11   4      678.39      736.16     10.34 o   0.26862
   0  11   4     2944.19     2978.88     20.88 o   0.26779
   1  11   4      631.14      666.83      9.59 o   0.26862
   2  11   4     6647.23     6006.02     34.03 o   0.27109
   3  11   4      491.97      709.51     10.19 o   0.27517
   4  11   4    35095.92    33058.19    172.16 o   0.28078
   5  11   4       98.45       98.54      5.93 o   0.28783
   6  11   4     1467.87     1905.01     16.43 o   0.29622
   7  11   4      418.36      422.22      9.12 o   0.30584
   8  11   4     5715.99     5349.93     38.04 o   0.31657
   9  11   4        5.84       24.14      7.47 o   0.32832
  10  11   4    12179.57    11442.16     99.46 o   0.34096
  11  11   4      195.63      189.94     12.60 o   0.35442
 -11  12   4       82.91       45.83     11.34 o   0.36859
 -10  12   4       25.24       27.48      9.43 o   0.35567
  -9  12   4      194.88      166.28      8.93 o   0.34357
  -8  12   4        2.50       16.05      6.52 o   0.33236
  -7  12   4     6628.07     6208.28     40.44 o   0.32215
  -6  12   4      236.69      261.45      8.09 o   0.31304
  -5  12   4     1138.94     1094.66     13.81 o   0.30511
  -4  12   4     2332.94     2560.94     18.70 o   0.29847
  -3  12   4     1675.64     1752.56     14.99 o   0.29320
  -2  12   4     1166.83     1139.38     12.23 o   0.28937
  -1  12   4    14252.83    13378.81     74.09 o   0.28706
   0  12   4      228.83      265.46      7.32 o   0.28628
   1  12   4     4084.25     3638.33     23.57 o   0.28706
   2  12   4      656.72      706.49     10.02 o   0.28937
   3  12   4     6060.40     5917.01     33.99 o   0.29320
   4  12   4      239.25      223.78      6.92 o   0.29847
   5  12   4     2031.60     1929.35     15.97 o   0.30511
   6  12   4      476.72      434.16      9.56 o   0.31304
   7  12   4     2504.22     2444.82     21.50 o   0.32215
   8  12   4     1077.86     1176.48     15.79 o   0.33236
   9  12   4      858.68      900.86     19.01 o   0.34357
  10  12   4      102.77      145.41     10.85 o   0.35567
  11  12   4     3995.68     4177.17     48.42 o   0.36859
  12  12   4       11.37       24.60     11.44 o   0.38223
 -12  13   4     2431.89     2409.21     49.71 o   0.39654
 -11  13   4        2.68       49.65     13.43 o   0.38340
 -10  13   4     9121.88     8699.62     77.14 o   0.37100
  -9  13   4      456.57      534.95     16.70 o   0.35941
  -8  13   4     6769.22     6766.36     56.33 o   0.34872
  -7  13   4     1409.48     1196.55     18.51 o   0.33900
  -6  13   4     7464.47     7179.34     46.48 o   0.33035
  -5  13   4      911.21      885.27     12.83 o   0.32284
  -4  13   4     6812.01     6436.95     39.62 o   0.31657
  -3  13   4      497.85      482.16      9.87 o   0.31161
  -2  13   4     4838.47     4960.17     30.99 o   0.30802
  -1  13   4      428.37      453.54      9.89 o   0.30584
   0  13   4      887.92      737.79     12.18 o   0.30511
   1  13   4      137.57      150.78      6.80 o   0.30584
   2  13   4     1074.91     1008.98     12.30 o   0.30802
   3  13   4      227.27      216.69      7.78 o   0.31161
   4  13   4     4154.66     4018.86     27.93 o   0.31657
   5  13   4      213.06      207.09      7.65 o   0.32284
   6  13   4     3391.20     3157.10     24.00 o   0.33035
   7  13   4      167.94      172.60      9.01 o   0.33900
   8  13   4     4379.29     4541.19     45.80 o   0.34872
   9  13   4      103.82       97.01     10.63 o   0.35941
  10  13   4       22.61       13.11      9.82 o   0.37100
  11  13   4      309.20      345.43     13.69 o   0.38340
  12  13   4     1550.47     1489.92     27.07 o   0.39654
  13  13   4       26.13       29.29     17.97 o   0.41034
 -13  14   4     2331.88     2112.86     23.88 o   0.42474
 -12  14   4       19.50       20.09     17.72 o   0.41142
 -11  14   4      103.45      156.42     19.66 o   0.39878
 -10  14   4       26.68       34.77     11.89 o   0.38687
  -9  14   4      236.76      184.97     11.73 o   0.37577
  -8  14   4      159.91      134.10     10.04 o   0.36555
  -7  14   4     3731.33     3760.35     35.92 o   0.35630
  -6  14   4      230.59      246.16     10.64 o   0.34808
  -5  14   4        3.22       17.35      7.73 o   0.34096
  -4  14   4      418.98      340.12      9.34 o   0.33503
  -3  14   4     1835.60     1725.58     16.61 o   0.33035
  -2  14   4      601.64      696.92     12.18 o   0.32696
  -1  14   4        9.47       20.54      6.92 o   0.32491
   0  14   4     1193.95     1230.18     14.28 o   0.32422
   1  14   4     3627.93     3653.90     26.31 o   0.32491
   2  14   4        5.82        5.10      6.76 o   0.32696
   3  14   4     5901.32     5300.64     34.75 o   0.33035
   4  14   4       24.64       48.14      6.87 o   0.33503
   5  14   4     1077.79      922.35     17.48 o   0.34096
   6  14   4       26.67       45.95      8.97 o   0.34808
   7  14   4       84.16       77.57     10.60 o   0.35630
   8  14   4      454.90      505.62     16.11 o   0.36555
   9  14   4     2952.51     2666.43     32.17 o   0.37577
  10  14   4      115.92      113.72     11.43 o   0.38687
  11  14   4     5970.52     5890.64     57.13 o   0.39878
  12  14   4       18.97        9.88     14.20 o   0.41142
  13  14   4      313.60      286.72     10.92 o   0.42474
  14  14   4      928.08      906.15     16.94 o   0.43867
 -14  15   4       68.85      109.29      9.71 o   0.45316
 -13  15   4      472.30      485.13     13.18 o   0.43969
 -12  15   4      541.87      480.14     13.41 o   0.42683
 -11  15   4       73.18       68.19     15.03 o   0.41466
 -10  15   4      200.01      176.36     14.01 o   0.40322
  -9  15   4       45.03       34.59     11.97 o   0.39258
  -8  15   4     1318.51     1331.28     22.38 o   0.38282
  -7  15   4        2.18       42.33     10.16 o   0.37399
  -6  15   4     7098.74     7270.45     60.44 o   0.36616
  -5  15   4      783.67      864.59     16.72 o   0.35941
  -4  15   4     1242.45     1406.52     20.08 o   0.35379
  -3  15   4      946.72      982.20     17.16 o   0.34935
  -2  15   4     3944.59     3732.38     32.79 o   0.34615
  -1  15   4       37.07       50.64      8.77 o   0.34422
   0  15   4    11846.25    11325.75     97.19 o   0.34357
   1  15   4      202.61      187.06     11.40 o   0.34422
   2  15   4     3430.32     3289.81     32.75 o   0.34615
   3  15   4       10.42       24.44      8.76 o   0.34935
   4  15   4      434.13      393.81     12.52 o   0.35379
   5  15   4      144.17      172.01     10.63 o   0.35941
   6  15   4     4890.69     4843.73     44.27 o   0.36616
   7  15   4       70.41       77.25     11.08 o   0.37399
   8  15   4     7261.08     7591.29     69.83 o   0.38282
   9  15   4       66.40       66.93     11.18 o   0.39258
  10  15   4      123.61       98.12     11.83 o   0.40322
  11  15   4      775.86      887.00     20.71 o   0.41466
  12  15   4      283.20      224.73      9.98 o   0.42683
  13  15   4      432.62      517.47     14.76 o   0.43969
  14  15   4      720.78      630.42     15.43 o   0.45316
  15  15   4      351.70      311.02     11.28 o   0.46719
 -15  16   4     1936.75     1746.52     21.39 o   0.48175
 -14  16   4        5.24       17.13      8.95 o   0.46815
 -13  16   4       49.64       38.72      9.10 o   0.45512
 -12  16   4      615.34      580.20     14.92 o   0.44271
 -11  16   4      270.63      287.08     10.12 o   0.43099
 -10  16   4      537.50      552.61     19.36 o   0.41999
  -9  16   4     1243.17     1302.99     26.10 o   0.40979
  -8  16   4      113.69      105.59     13.09 o   0.40045
  -7  16   4      114.35       92.05     12.71 o   0.39202
  -6  16   4      171.41      169.60     13.33 o   0.38456
  -5  16   4      615.69      672.13     17.98 o   0.37813
  -4  16   4      116.55      178.06      9.86 o   0.37279
  -3  16   4     9555.86     9477.94     70.42 o   0.36859
  -2  16   4       14.51       56.90     10.51 o   0.36555
  -1  16   4     1850.94     1860.07     26.35 o   0.36372
   0  16   4      528.17      525.82     16.63 o   0.36311
   1  16   4     2710.50     2722.38     36.94 o   0.36372
   2  16   4       62.46       55.37      9.45 o   0.36555
   3  16   4     1715.96     1583.56     22.16 o   0.36859
   4  16   4       26.38       29.21      9.45 o   0.37279
   5  16   4      358.54      333.15     12.66 o   0.37813
   6  16   4       16.46       42.54      9.95 o   0.38456
   7  16   4      969.41      783.23     19.56 o   0.39202
   8  16   4      931.75      968.50     20.81 o   0.40045
   9  16   4        2.14       16.12     11.12 o   0.40979
  10  16   4       62.95       80.26     11.91 o   0.41999
  11  16   4     1934.50     1964.19     22.22 o   0.43099
  12  16   4      438.37      388.25     10.66 o   0.44271
  13  16   4     1142.27     1081.83     18.00 o   0.45512
  14  16   4      378.95      344.70     11.52 o   0.46815
  15  16   4      623.59      642.23     16.48 o   0.48175
  16  16   4      177.99      221.06     11.79 o   0.49587
 -16  17   4      111.59       95.98     10.49 o   0.51048
 -15  17   4      235.52      172.60     11.22 o   0.49677
 -14  17   4      581.43      725.63     15.53 o   0.48359
 -13  17   4      104.46      115.34      9.62 o   0.47099
 -12  17   4       80.16      115.89      9.55 o   0.45902
 -11  17   4      852.03      762.19     14.80 o   0.44772
 -10  17   4      823.82      839.91     15.05 o   0.43715
  -9  17   4      405.17      397.58     10.45 o   0.42735
  -8  17   4      684.57      618.11     20.78 o   0.41840
  -7  17   4       60.99      113.96     11.96 o   0.41034
  -6  17   4     3213.09     3107.25     35.98 o   0.40322
  -5  17   4       57.72       43.16     10.86 o   0.39710
  -4  17   4        3.71       18.13     10.68 o   0.39202
  -3  17   4        3.29        3.29     10.35 o   0.38802
  -2  17   4     1399.71     1329.72     22.95 o   0.38514
  -1  17   4      221.62      236.93     13.01 o   0.38340
   0  17   4       28.28       37.44     12.42 o   0.38282
   1  17   4      110.04      147.34     12.08 o   0.38340
   2  17   4      511.26      535.17     17.06 o   0.38514
   3  17   4        4.46       36.16      9.95 o   0.38802
   4  17   4    11219.05    10928.13     87.54 o   0.39202
   5  17   4      246.42      307.92     13.00 o   0.39710
   6  17   4        1.09       15.52     10.03 o   0.40322
   7  17   4       17.70       25.52     11.36 o   0.41034
   8  17   4     1176.50     1131.01     22.61 o   0.41840
   9  17   4      394.62      373.29      9.45 o   0.42735
  10  17   4     2160.87     2040.04     21.34 o   0.43715
  11  17   4        2.59       13.59      8.08 o   0.44772
  12  17   4      900.76     1039.65     15.74 o   0.45902
  13  17   4        2.26       31.49      9.15 o   0.47099
  14  17   4        0.99        6.26      8.88 o   0.48359
  15  17   4       56.55       62.63     10.53 o   0.49677
  16  17   4      665.93      727.42     17.39 o   0.51048
  17  17   4        2.70       10.53     10.84 o   0.52468
 -17  18   4      144.16      290.08     11.15 o   0.53933
 -16  18   4      100.44       97.85     10.24 o   0.52553
 -15  18   4      301.42      319.25     14.07 o   0.51222
 -14  18   4      192.03      183.59     12.99 o   0.49945
 -13  18   4      540.63      460.08     14.57 o   0.48726
 -12  18   4       21.81       33.88      9.72 o   0.47570
 -11  18   4      645.66      489.15     14.13 o   0.46480
 -10  18   4       21.18       23.52      8.98 o   0.45463
  -9  18   4        3.21        8.82      9.37 o   0.44522
  -8  18   4       36.50       43.53      8.52 o   0.43664
  -7  18   4      817.05      869.26     14.88 o   0.42892
  -6  18   4      191.20      139.93     11.88 o   0.42211
  -5  18   4      152.41      161.30     14.43 o   0.41627
  -4  18   4      664.18      576.23     19.93 o   0.41142
  -3  18   4      159.13      142.49     12.54 o   0.40761
  -2  18   4      320.97      331.11     16.64 o   0.40487
  -1  18   4      732.56      691.43     21.45 o   0.40322
   0  18   4     1087.29     1145.46     22.48 o   0.40267
   1  18   4     6129.72     6111.09     59.29 o   0.40322
   2  18   4      859.47      845.55     20.32 o   0.40487
   3  18   4      207.82      215.17     12.37 o   0.40761
   4  18   4       45.29       53.16     10.74 o   0.41142
   5  18   4     2447.38     2484.31     29.59 o   0.41627
   6  18   4        2.34       34.42     10.60 o   0.42211
   7  18   4     6591.03     6520.56     41.73 o   0.42892
   8  18   4        9.53       21.00      6.98 o   0.43664
   9  18   4     1854.42     1838.83     18.66 o   0.44522
  10  18   4       78.91       80.40      7.89 o   0.45463
  11  18   4     1097.50      946.24     15.23 o   0.46480
  12  18   4     1246.18     1270.12     16.82 o   0.47570
  13  18   4     1083.22     1121.76     17.91 o   0.48726
  14  18   4        0.21       21.16     10.17 o   0.49945
  15  18   4      378.23      415.33     13.20 o   0.51222
  16  18   4        0.20        4.91      9.56 o   0.52553
  17  18   4      446.31      407.83     16.87 o   0.53933
  18  18   4       38.60       30.22      8.67 o   0.55360
 -18  19   4      146.44      120.04      8.66 o   0.56829
 -17  19   4       26.53       20.84      8.56 o   0.55440
 -16  19   4      210.81      249.99     10.65 o   0.54098
 -15  19   4        8.21       19.18      9.20 o   0.52807
 -14  19   4       11.42       16.11     10.94 o   0.51569
 -13  19   4       58.94       61.52      9.91 o   0.50389
 -12  19   4        6.98       13.23      8.92 o   0.49272
 -11  19   4      130.11       93.07     10.28 o   0.48221
 -10  19   4      948.90     1141.70     19.73 o   0.47241
  -9  19   4      212.06      204.77     10.56 o   0.46336
  -8  19   4      235.47      326.23     11.58 o   0.45512
  -7  19   4     2123.39     1952.87     23.29 o   0.44772
  -6  19   4      861.91      892.31     15.95 o   0.44120
  -5  19   4      173.15      154.32     10.50 o   0.43561
  -4  19   4        5.85       12.95     10.58 o   0.43099
  -3  19   4      181.27      177.14     10.96 o   0.42735
  -2  19   4     3164.50     2887.73     30.61 o   0.42474
  -1  19   4      525.86      505.26     15.28 o   0.42316
   0  19   4      428.76      359.42     14.43 o   0.42264
   1  19   4      145.41      171.80     11.15 o   0.42316
   2  19   4       65.94       69.07     10.26 o   0.42474
   3  19   4      479.17      529.90     12.08 o   0.42735
   4  19   4     1112.66     1103.18     14.42 o   0.43099
   5  19   4      408.18      397.73      9.86 o   0.43561
   6  19   4      111.86      107.54      7.37 o   0.44120
   7  19   4        3.33        3.90      6.93 o   0.44772
   8  19   4      847.75      826.34     14.93 o   0.45512
   9  19   4      600.81      555.99     12.53 o   0.46336
  10  19   4      189.14      171.51      8.50 o   0.47241
  11  19   4      120.30       94.39      7.88 o   0.48221
  12  19   4      495.37      383.66     12.69 o   0.49272
  13  19   4        1.28        5.17     10.00 o   0.50389
  14  19   4     1797.25     1691.19     23.60 o   0.51569
  15  19   4       18.32       25.85      9.70 o   0.52807
  16  19   4        0.43        6.92     10.59 o   0.54098
  17  19   4       20.65       45.75      8.64 o   0.55440
  18  19   4       79.19       66.97      8.28 o   0.56829
  19  19   4        4.65        8.63      7.09 o   0.58261
 -19  20   4      188.33      211.47      9.00 o   0.59734
 -18  20   4        3.54       11.67      7.03 o   0.58338
 -17  20   4       65.77       45.83      7.89 o   0.56986
 -16  20   4       13.41        4.98      8.18 o   0.55681
 -15  20   4        0.58        3.92      9.85 o   0.54427
 -14  20   4        6.10       16.80     10.31 o   0.53227
 -13  20   4      815.60      895.72     20.59 o   0.52085
 -12  20   4       94.54      120.95     11.71 o   0.51004
 -11  20   4      524.87      504.40     19.06 o   0.49990
 -10  20   4      282.65      339.18     12.12 o   0.49045
  -9  20   4        7.04       10.90      9.30 o   0.48175
  -8  20   4       22.63       18.28      8.14 o   0.47382
  -7  20   4      149.56      215.56      9.54 o   0.46672
  -6  20   4      166.66      153.80     10.08 o   0.46047
  -5  20   4      484.72      473.74     12.38 o   0.45512
  -4  20   4       12.83       24.26     10.55 o   0.45069
  -3  20   4       34.47       49.37     10.15 o   0.44722
  -2  20   4       76.98       50.56     10.24 o   0.44472
  -1  20   4      853.12      694.71     16.92 o   0.44322
   0  20   4      128.64      115.69     10.85 o   0.44271
   1  20   4       72.70       70.84     10.45 o   0.44322
   2  20   4      160.69      154.27     11.11 o   0.44472
   3  20   4     1210.57     1256.29     16.73 o   0.44722
   4  20   4      162.85      160.30      8.63 o   0.45069
   5  20   4     1129.96     1113.81     15.13 o   0.45512
   6  20   4        4.00       15.25      7.18 o   0.46047
   7  20   4       35.06       28.58      7.63 o   0.46672
   8  20   4       95.24      132.05      8.41 o   0.47382
   9  20   4      319.31      277.55      9.82 o   0.48175
  10  20   4       86.93       91.12      8.25 o   0.49045
  11  20   4     1292.77     1299.85     18.80 o   0.49990
  12  20   4      118.59      121.91     10.74 o   0.51004
  13  20   4       63.17       88.42     10.38 o   0.52085
  14  20   4       67.08      108.76     10.09 o   0.53227
  15  20   4      113.62      132.50     11.67 o   0.54427
  16  20   4       25.46       41.07      8.72 o   0.55681
  17  20   4     1167.15     1158.08     16.92 o   0.56986
  18  20   4       19.49       19.95      7.24 o   0.58338
  19  20   4      167.20      206.83      7.81 o   0.59734
 -18  21   4       35.14       52.99      9.01 o   0.59883
 -17  21   4       65.91       69.35     10.20 o   0.58566
 -16  21   4      411.38      438.24     17.26 o   0.57298
 -15  21   4        2.07       15.64     11.60 o   0.56080
 -14  21   4       22.14       19.31      9.72 o   0.54916
 -13  21   4        0.05        6.11      9.94 o   0.53809
 -12  21   4      213.38      266.24     12.63 o   0.52764
 -11  21   4        8.89       10.54     10.44 o   0.51784
 -10  21   4      558.82      513.31     18.44 o   0.50873
  -9  21   4      160.29      114.18     11.71 o   0.50034
  -8  21   4      734.34      697.02     15.97 o   0.49272
  -7  21   4        0.12        7.83      8.63 o   0.48589
  -6  21   4      225.78      264.23     10.85 o   0.47989
  -5  21   4       80.62       55.54     11.58 o   0.47476
  -4  21   4       14.49       27.79     10.64 o   0.47052
  -3  21   4      334.69      312.46     12.46 o   0.46719
  -2  21   4      527.77      472.18     14.37 o   0.46480
  -1  21   4      921.33      892.49     18.31 o   0.46336
   0  21   4        2.78       18.22     10.11 o   0.46288
   1  21   4      854.45      788.83     17.67 o   0.46336
   2  21   4     1167.79     1220.31     20.22 o   0.46480
   3  21   4     1158.26     1256.22     18.32 o   0.46719
   4  21   4      146.20      107.69      8.65 o   0.47052
   5  21   4       88.35      109.69      9.01 o   0.47476
   6  21   4       29.04       27.31      8.40 o   0.47989
   7  21   4       61.47       77.84      8.25 o   0.48589
   8  21   4     1214.36     1192.88     21.66 o   0.49272
   9  21   4       99.31       81.51     10.35 o   0.50034
  10  21   4       26.83        7.68      9.58 o   0.50873
  11  21   4       24.59       24.14      8.53 o   0.51784
  12  21   4      233.47      265.49     10.09 o   0.52764
  13  21   4      144.00      152.46     10.29 o   0.53809
  14  21   4     1028.50     1053.60     17.56 o   0.54916
  15  21   4      203.29      193.21     11.37 o   0.56080
  16  21   4        1.21       18.29      7.80 o   0.57298
  17  21   4       15.62       28.95      7.24 o   0.58566
  18  21   4       34.03       18.88      6.35 o   0.59883
 -17  22   4      160.71      122.32      9.46 o   0.60180
 -16  22   4       60.50       35.80      9.71 o   0.58945
 -15  22   4       36.86       48.35     10.83 o   0.57762
 -14  22   4       30.43       24.20      9.03 o   0.56633
 -13  22   4      184.74      197.70     10.95 o   0.55561
 -12  22   4        0.78        3.28      9.57 o   0.54549
 -11  22   4       65.64       63.96     10.54 o   0.53602
 -10  22   4       32.94       36.13     10.55 o   0.52722
  -9  22   4     1137.46     1086.71     21.54 o   0.51913
  -8  22   4      131.58      187.20     14.67 o   0.51179
  -7  22   4       34.64       36.12     10.79 o   0.50522
  -6  22   4       97.69      123.04     11.82 o   0.49945
  -5  22   4      384.93      346.81     17.70 o   0.49452
  -4  22   4       15.64        6.75     10.87 o   0.49045
  -3  22   4      258.30      322.46     13.33 o   0.48726
  -2  22   4       50.43       22.01     10.07 o   0.48497
  -1  22   4     1677.22     1476.06     21.60 o   0.48359
   0  22   4       71.53       82.69     10.55 o   0.48313
   1  22   4        0.39        7.90      9.93 o   0.48359
   2  22   4       29.26       41.53     10.21 o   0.48497
   3  22   4      348.61      314.09     11.02 o   0.48726
   4  22   4       71.24       67.79      8.18 o   0.49045
   5  22   4     1394.37     1391.57     21.32 o   0.49452
   6  22   4        3.21        2.91      9.36 o   0.49945
   7  22   4        4.76        6.86      9.32 o   0.50522
   8  22   4       70.55       79.35     11.65 o   0.51179
   9  22   4      633.53      552.46     18.41 o   0.51913
  10  22   4       78.49       96.84     11.41 o   0.52722
  11  22   4        4.12       10.28      9.04 o   0.53602
  12  22   4      253.10      214.37      9.19 o   0.54549
  13  22   4      478.22      398.45     13.02 o   0.55561
  14  22   4       72.26       82.78     10.16 o   0.56633
  15  22   4      534.56      571.62     12.37 o   0.57762
  16  22   4       92.27       84.80      7.35 o   0.58945
  17  22   4        1.00        5.48      7.30 o   0.60180
 -16  23   4        1.69        0.00     10.82 o   0.60622
 -15  23   4        1.87        0.00      8.91 o   0.59472
 -14  23   4      390.13      354.15     12.23 o   0.58376
 -13  23   4       38.17       54.10      8.71 o   0.57336
 -12  23   4      970.70      967.63     18.18 o   0.56357
 -11  23   4       81.22       93.31      9.98 o   0.55440
 -10  23   4       16.95       11.20      9.60 o   0.54590
  -9  23   4       98.07      111.44     13.12 o   0.53809
  -8  23   4       22.36       23.03     12.33 o   0.53101
  -7  23   4       34.23       34.98     10.37 o   0.52468
  -6  23   4      487.49      546.45     17.87 o   0.51913
  -5  23   4       78.24       93.70     14.12 o   0.51439
  -4  23   4      427.25      379.50     17.76 o   0.51048
  -3  23   4       46.81       63.28     14.22 o   0.50742
  -2  23   4      228.86      268.43     16.58 o   0.50522
  -1  23   4       16.97       17.51     13.83 o   0.50389
   0  23   4      351.65      409.53     18.75 o   0.50345
   1  23   4      332.64      291.21     17.11 o   0.50389
   2  23   4     1959.96     1857.72     35.63 o   0.50522
   3  23   4      208.39      169.87     12.46 o   0.50742
   4  23   4      124.02      149.34     12.11 o   0.51048
   5  23   4      564.82      524.17     15.61 o   0.51439
   6  23   4      486.28      481.63     15.15 o   0.51913
   7  23   4       21.59       22.90     10.79 o   0.52468
   8  23   4      249.92      285.34     13.05 o   0.53101
   9  23   4      129.84      126.39     11.32 o   0.53809
  10  23   4      546.32      433.02     16.30 o   0.54590
  11  23   4        7.74       14.07      9.91 o   0.55440
  12  23   4      647.03      638.19     16.05 o   0.56357
  13  23   4       34.62       51.20     11.70 o   0.57336
  14  23   4       23.33       29.49      8.67 o   0.58376
  15  23   4       23.60       35.01      7.92 o   0.59472
 -14  24   4       35.76       35.19     12.16 o   0.60142
 -13  24   4      106.65       61.63      7.74 o   0.59134
 -12  24   4      101.98       99.80      8.64 o   0.58185
 -11  24   4      406.57      326.14     16.00 o   0.57298
 -10  24   4       66.58       78.12     11.38 o   0.56475
  -9  24   4     1177.20     1218.69     25.14 o   0.55721
  -8  24   4        6.00       12.41     11.38 o   0.55037
  -7  24   4       51.08       40.07     12.00 o   0.54427
  -6  24   4        8.82        5.29     12.19 o   0.53892
  -5  24   4      219.63      268.88     15.56 o   0.53436
  -4  24   4       93.65       94.32     13.85 o   0.53059
  -3  24   4        1.03       12.79     12.98 o   0.52764
  -2  24   4        0.92        0.00     12.98 o   0.52553
  -1  24   4      130.20      125.04     14.85 o   0.52426
   0  24   4        0.81        4.91     13.14 o   0.52383
   1  24   4      978.96     1045.84     26.88 o   0.52426
   2  24   4        2.24        5.35     13.06 o   0.52553
   3  24   4       24.11       43.53     13.38 o   0.52764
   4  24   4       18.75       21.31     10.41 o   0.53059
   5  24   4      401.67      408.84     16.53 o   0.53436
   6  24   4      103.44       79.76      9.21 o   0.53892
   7  24   4      120.19      129.38     11.15 o   0.54427
   8  24   4       34.19       40.56     10.13 o   0.55037
   9  24   4      416.46      393.99     15.02 o   0.55721
  10  24   4      148.07      178.45     10.67 o   0.56475
  11  24   4      238.97      209.49     10.50 o   0.57298
  12  24   4        0.94       17.94      8.61 o   0.58185
  13  24   4       21.08       29.82     10.03 o   0.59134
  14  24   4       26.76       24.83      9.07 o   0.60142
 -12  25   4      194.05      231.16     14.65 o   0.60031
 -11  25   4        2.45       19.03      9.09 o   0.59172
 -10  25   4      135.51      152.61     10.99 o   0.58376
  -9  25   4       21.12       39.79     10.22 o   0.57646
  -8  25   4      314.35      345.47     16.40 o   0.56986
   7 -25  -4      144.63      109.45     17.29 o   0.56396
  -6  25   4        1.13        7.78     11.35 o   0.55881
  -5  25   4        5.51        3.03     11.66 o   0.55440
  -4  25   4        0.65        0.00     11.86 o   0.55078
  -3  25   4       25.19       24.65     12.45 o   0.54794
  -2  25   4      613.31      730.89     22.45 o   0.54590
  -1  25   4      187.41      214.77     14.62 o   0.54468
   0  25   4       10.07        6.38     12.38 o   0.54427
   1  25   4        9.03        4.13     12.21 o   0.54468
   2  25   4       35.18       42.08     12.47 o   0.54590
   3  25   4      211.77      227.49     14.55 o   0.54794
   4  25   4      417.75      431.78     15.44 o   0.55078
   5  25   4      229.48      224.24     11.34 o   0.55440
   6  25   4     1238.10     1326.59     26.37 o   0.55881
   7  25   4      107.18       89.62      9.74 o   0.56396
   8  25   4       11.35       15.16      8.96 o   0.56986
   9  25   4      203.93      165.67      9.97 o   0.57646
  10  25   4      433.86      445.60     13.25 o   0.58376
  11  25   4      245.07      233.11      9.59 o   0.59172
  12  25   4      356.53      384.70     13.77 o   0.60031
  10 -26  -4        1.86        5.88     11.86 o   0.60290
   9 -26  -4       79.69       64.09     13.81 o   0.59584
   8 -26  -4       32.17       19.69     13.96 o   0.58945
   7 -26  -4      248.88      253.98     17.74 o   0.58376
   6 -26  -4       77.85       94.40     15.75 o   0.57878
  -5  26   4      478.37      466.95     17.28 o   0.57453
  -4  26   4        5.31       13.36     10.87 o   0.57103
  -3  26   4      167.75      110.45     12.21 o   0.56829
  -2  26   4       14.17       26.19     11.38 o   0.56633
  -1  26   4      117.15       85.45     12.04 o   0.56515
   0  26   4        1.03       10.59     11.21 o   0.56475
   1  26   4     1193.73     1236.00     25.09 o   0.56515
   2  26   4       69.40       76.62     11.60 o   0.56633
   3  26   4      318.69      366.87     15.78 o   0.56829
   4  26   4       51.01       60.98     11.16 o   0.57103
   5  26   4      107.74       81.12     11.31 o   0.57453
   6  26   4       14.26       21.03     10.55 o   0.57878
   7  26   4       21.67       22.55     10.27 o   0.58376
   8  26   4      133.28      141.28     11.01 o   0.58945
   9  26   4       98.06       94.01      9.92 o   0.59584
 -10 -26  -4       54.11       49.49     13.06 o   0.60290
   7 -27  -4       70.31       85.62     12.96 o   0.60364
   6 -27  -4        8.94        1.10     12.41 o   0.59883
   5 -27  -4        2.60        0.00     12.81 o   0.59472
  -4  27   4      122.60      116.73     10.28 o   0.59134
  -3  27   4        2.04        0.00      9.50 o   0.58870
  -2  27   4       51.36       88.36     10.48 o   0.58680
  -1  27   4        5.80        7.64      9.97 o   0.58566
   0  27   4        1.00        4.06      9.82 o   0.58528
   1  27   4       52.35       55.27     10.17 o   0.58566
   2  27   4      211.08      202.23     11.40 o   0.58680
   3  27   4       34.89       33.70      9.36 o   0.58870
   4  27   4       37.90       32.40     13.21 o   0.59134
   5  27   4      141.16      116.82     14.30 o   0.59472
   6  27   4       96.56      137.61     14.25 o   0.59883
   7  27   4      293.32      261.16     17.69 o   0.60364
   0   1   5     1199.83     1512.57     13.59 o   0.16813
   1   1   5    19640.80    18685.96     98.18 o   0.16945
  -1   2   5     4860.31     4792.41     30.09 o   0.17335
   0   2   5     8768.14     8679.54     48.08 o   0.17206
   1   2   5     1445.15     1827.76     14.47 o   0.17335
   2   2   5     5774.78     5914.32     36.18 o   0.17717
  -2   3   5     1890.70     1994.63     17.83 o   0.18334
  -1   3   5      626.95      680.05     11.21 o   0.17966
   0   3   5      268.28      307.19      7.43 o   0.17842
   1   3   5     3099.22     3160.95     22.06 o   0.17966
   2   3   5    20839.99    21665.16    118.92 o   0.18334
   3   3   5     8127.47     8003.22     52.37 o   0.18932
  -3   4   5       98.26      134.16      8.05 o   0.19738
  -2   4   5    23375.51    23430.70    161.53 o   0.19166
  -1   4   5    10454.72    10759.81     61.70 o   0.18814
   0   4   5    25192.72    25408.06    138.68 o   0.18695
   1   4   5      793.92      926.17     11.26 o   0.18814
   2   4   5     1021.75     1038.91     11.93 o   0.19166
   3   4   5     1141.05     1071.08     13.49 o   0.19738
   4   4   5    10683.54    11845.00     75.49 o   0.20513
  -4   5   5      488.08      531.10     12.69 o   0.21468
  -3   5   5     5954.11     5891.93     47.18 o   0.20729
  -2   5   5     2320.72     2038.38     20.93 o   0.20185
  -1   5   5      444.58      563.11     11.45 o   0.19851
   0   5   5     1520.15     1761.26     17.55 o   0.19738
   1   5   5      166.31      149.94      6.84 o   0.19851
   2   5   5     1380.03     1431.19     14.73 o   0.20185
   3   5   5      370.14      361.92      8.82 o   0.20729
   4   5   5       91.26       92.94      7.39 o   0.21468
   5   5   5     2462.10     2721.63     25.63 o   0.22382
  -5   6   5    23476.77    24088.53    122.04 o   0.23452
  -4   6   5     3788.25     3995.30     27.22 o   0.22581
  -3   6   5    11166.47    12162.93     83.30 o   0.21879
  -2   6   5    26892.74    27033.27    186.59 o   0.21364
  -1   6   5     1574.41     1964.33     20.75 o   0.21049
   0   6   5     1900.50     2123.50     19.98 o   0.20943
   1   6   5     2177.64     2019.05     19.42 o   0.21049
   2   6   5      127.73      206.01      8.17 o   0.21364
   3   6   5     3046.38     3289.97     28.61 o   0.21879
   4   6   5    22920.20    22745.11    131.54 o   0.22581
   5   6   5    10187.95    11113.42     61.51 o   0.23452
   6   6   5    11384.30    10866.00     56.07 o   0.24474
  -6   7   5      611.47      631.61      9.75 o   0.25630
  -5   7   5    36498.75    37281.90    185.31 o   0.24655
  -4   7   5       11.17       54.63      5.49 o   0.23828
  -3   7   5    15140.91    17439.19     89.89 o   0.23165
  -2   7   5      174.66      164.76      6.46 o   0.22679
  -1   7   5    17469.09    18457.23    122.26 o   0.22382
   0   7   5        5.13       46.12      7.21 o   0.22283
   1   7   5    31395.52    31414.64    201.10 o   0.22382
   2   7   5     5889.59     5925.07     39.31 o   0.22679
   3   7   5     1675.22     1752.17     15.09 o   0.23165
   4   7   5    11081.61    10744.90     55.18 o   0.23828
   5   7   5    11578.15    12223.70     67.42 o   0.24655
   6   7   5     1664.92     1771.89     15.15 o   0.25630
   7   7   5    12368.42    12201.40     65.17 o   0.26736
  -7   8   5     2476.84     2455.74     19.36 o   0.27957
  -6   8   5      199.31      210.51      6.56 o   0.26902
  -5   8   5     1449.15     1346.93     12.20 o   0.25975
  -4   8   5    10523.92    11066.71     55.12 o   0.25192
  -3   8   5     1880.56     2074.03     16.41 o   0.24565
  -2   8   5    22363.46    22884.79    120.97 o   0.24107
  -1   8   5    15931.50    15796.35     78.81 o   0.23828
   0   8   5      253.57      281.15      6.29 o   0.23735
   1   8   5     1557.05     1368.16     11.92 o   0.23828
   2   8   5     9380.30     9422.48     48.87 o   0.24107
   3   8   5      324.15      330.50      6.96 o   0.24565
   4   8   5     1340.97     1452.21     12.74 o   0.25192
   5   8   5      777.62      653.72      9.74 o   0.25975
   6   8   5      995.27     1042.96     11.54 o   0.26902
   7   8   5       27.54        9.97      5.36 o   0.27957
   8   8   5     5086.18     4919.58     30.74 o   0.29128
  -8   9   5     3468.38     3699.86     25.28 o   0.30400
  -7   9   5     3731.90     3566.30     24.36 o   0.29281
  -6   9   5      602.19      567.47      9.45 o   0.28274
  -5   9   5     1843.88     1707.02     13.93 o   0.27394
  -4   9   5      738.37      771.59      9.93 o   0.26652
  -3   9   5    15818.51    15367.96     72.11 o   0.26061
  -2   9   5     1658.97     1629.90     13.42 o   0.25630
  -1   9   5    15025.17    16182.04     78.13 o   0.25368
   0   9   5       19.72       42.51      5.12 o   0.25280
   1   9   5     3992.16     4789.24     27.03 o   0.25368
   2   9   5     2925.46     2959.01     18.30 o   0.25630
   3   9   5     8344.02     8432.49     43.22 o   0.26061
   4   9   5     2941.78     3093.07     20.40 o   0.26652
   5   9   5    44280.81    44651.02    213.03 o   0.27394
   6   9   5     1098.95     1081.85     12.30 o   0.28274
   7   9   5      126.22      119.35      6.08 o   0.29281
   8   9   5        0.00       39.84      5.91 o   0.30400
   9   9   5     1820.99     1739.50     16.73 o   0.31621
  -9  10   5      384.20      350.24      9.05 o   0.32932
  -8  10   5      144.33      160.46      7.18 o   0.31762
  -7  10   5      489.73      452.50      9.13 o   0.30692
  -6  10   5     4060.24     3719.04     23.36 o   0.29733
  -5  10   5      140.25      163.92      6.22 o   0.28898
  -4  10   5      621.41      575.31      9.35 o   0.28195
  -3  10   5       29.62       38.01      4.95 o   0.27637
  -2  10   5        0.07       52.45      5.28 o   0.27231
  -1  10   5      885.99      808.51     10.52 o   0.26985
   0  10   5    13773.66    13103.07     66.83 o   0.26902
   1  10   5     1359.92     1527.28     13.58 o   0.26985
   2  10   5    20267.48    20588.57     97.90 o   0.27231
   3  10   5     7425.16     7830.87     40.91 o   0.27637
   4  10   5      833.67      860.98     10.45 o   0.28195
   5  10   5     4312.42     4174.87     25.91 o   0.28898
   6  10   5       11.23       23.92      5.40 o   0.29733
   7  10   5      318.72      303.61      7.84 o   0.30692
   8  10   5      656.72      585.29     11.11 o   0.31762
   9  10   5     1487.68     1441.73     16.02 o   0.32932
  10  10   5        3.28        6.18      7.69 o   0.34193
 -10  11   5      240.31      213.30     10.49 o   0.35535
  -9  11   5     6371.99     6024.17     51.38 o   0.34323
  -8  11   5      247.96      278.69      8.86 o   0.33202
  -7  11   5       56.65       59.21      6.43 o   0.32180
  -6  11   5     4722.56     4702.10     28.11 o   0.31267
  -5  11   5     1115.44     1110.88     11.97 o   0.30473
  -4  11   5        5.71       14.26      5.20 o   0.29808
  -3  11   5     6701.73     6517.68     34.44 o   0.29281
  -2  11   5     1147.17     1029.83     11.86 o   0.28898
  -1  11   5    16308.62    15646.69     79.13 o   0.28666
   0  11   5     4770.41     4705.81     30.24 o   0.28588
   1  11   5       78.36      106.23      5.96 o   0.28666
   2  11   5      285.08      394.65      7.88 o   0.28898
   3  11   5    12864.86    13440.02     68.89 o   0.29281
   4  11   5      665.53      767.97     10.82 o   0.29808
   5  11   5      170.70      139.43      6.12 o   0.30473
   6  11   5     5020.65     5214.89     31.30 o   0.31267
   7  11   5     7542.89     7336.62     42.85 o   0.32180
   8  11   5        1.19       32.89      6.60 o   0.33202
   9  11   5     1438.57     1292.12     18.30 o   0.34323
  10  11   5      662.35      500.57     14.72 o   0.35535
  11  11   5     1106.39     1040.11     18.28 o   0.36828
 -11  12   5        0.67       14.31      9.91 o   0.38193
 -10  12   5      557.61      424.78     13.00 o   0.36948
  -9  12   5      940.42      891.79     16.93 o   0.35785
  -8  12   5      151.35      153.02      8.88 o   0.34711
  -7  12   5      116.47      138.19      8.23 o   0.33734
  -6  12   5      677.86      505.12     10.36 o   0.32865
  -5  12   5      528.50      466.75      9.47 o   0.32111
  -4  12   5      823.70      776.07     11.12 o   0.31480
  -3  12   5      152.16      126.13      6.24 o   0.30981
  -2  12   5     2637.97     2669.57     21.73 o   0.30619
  -1  12   5     3144.88     3344.13     23.51 o   0.30400
   0  12   5       17.64       25.77      5.93 o   0.30327
   1  12   5       29.10       53.83      6.10 o   0.30400
   2  12   5     2408.79     2317.74     18.53 o   0.30619
   3  12   5     1862.51     1708.85     15.16 o   0.30981
   4  12   5     6766.99     6505.35     37.36 o   0.31480
   5  12   5      143.44      231.86      7.32 o   0.32111
   6  12   5    12752.67    12532.29     68.42 o   0.32865
   7  12   5      754.65      827.82     13.75 o   0.33734
   8  12   5     3007.12     3217.45     32.40 o   0.34711
   9  12   5      375.62      416.13     14.11 o   0.35785
  10  12   5     3798.05     3800.50     45.55 o   0.36948
  11  12   5       87.30       68.68     12.21 o   0.38193
  12  12   5     3240.20     3255.53     41.31 o   0.39512
 -12  13   5       91.63      123.15     13.35 o   0.40897
 -11  13   5     1168.33     1162.63     21.68 o   0.39625
 -10  13   5      237.91      310.89     13.21 o   0.38426
  -9  13   5      473.27      415.66     14.16 o   0.37308
  -8  13   5      853.10      822.01     16.72 o   0.36279
  -7  13   5      286.84      297.86     11.32 o   0.35346
  -6  13   5      217.18      188.93      9.90 o   0.34517
  -5  13   5     1698.57     1568.89     19.00 o   0.33800
  -4  13   5      205.17      230.72      8.46 o   0.33202
  -3  13   5       53.11       46.75      6.20 o   0.32729
  -2  13   5       77.64       78.49      7.00 o   0.32387
  -1  13   5      420.52      454.55     10.07 o   0.32180
   0  13   5      990.59      855.56     12.42 o   0.32111
   1  13   5      610.27      464.20     11.24 o   0.32180
   2  13   5     1558.94     1570.69     15.37 o   0.32387
   3  13   5    11324.99    11487.32     68.32 o   0.32729
   4  13   5     5250.56     5273.62     32.14 o   0.33202
   5  13   5      919.58      887.99     13.28 o   0.33800
   6  13   5       41.37       43.25      8.15 o   0.34517
   7  13   5      745.75      700.49     18.20 o   0.35346
   8  13   5      283.60      249.45     12.72 o   0.36279
   9  13   5     2033.73     1910.79     26.98 o   0.37308
  10  13   5     1880.32     1927.87     30.30 o   0.38426
  11  13   5     1478.11     1439.83     26.78 o   0.39625
  12  13   5     1030.88      998.46     23.41 o   0.40897
  13  13   5       98.97       99.73      9.18 o   0.42237
 -13  14   5       32.06       34.60      9.01 o   0.43637
 -12  14   5       34.81       65.60      9.34 o   0.42342
 -11  14   5       88.53      108.93     13.38 o   0.41114
 -10  14   5      852.97      951.93     22.79 o   0.39960
  -9  14   5     2176.69     2119.01     25.83 o   0.38887
  -8  14   5     5218.84     5156.39     46.15 o   0.37901
  -7  14   5      120.81      106.81      9.75 o   0.37009
  -6  14   5     1779.92     1876.21     23.49 o   0.36218
  -5  14   5        0.22       11.15      8.36 o   0.35535
  -4  14   5      113.37       88.51      8.99 o   0.34966
  -3  14   5      398.34      438.14     13.15 o   0.34517
  -2  14   5     4618.30     4145.68     38.47 o   0.34193
  -1  14   5     1683.03     1661.78     19.62 o   0.33997
   0  14   5     3052.49     2842.53     28.63 o   0.33932
   1  14   5     1014.21      947.00     16.32 o   0.33997
   2  14   5     2329.48     2301.93     24.59 o   0.34193
   3  14   5      563.95      581.85     13.97 o   0.34517
   4  14   5       62.52       36.28      7.98 o   0.34966
   5  14   5        0.64        1.43      8.62 o   0.35535
   6  14   5      584.81      517.43     16.16 o   0.36218
   7  14   5      978.81      930.32     20.07 o   0.37009
   8  14   5     3231.83     3157.98     36.48 o   0.37901
   9  14   5       84.48       71.47     11.23 o   0.38887
  10  14   5     1045.02     1006.22     21.30 o   0.39960
  11  14   5        6.18       43.63     12.54 o   0.41114
  12  14   5       15.26       17.84      7.79 o   0.42342
  13  14   5      155.78      225.60     10.30 o   0.43637
  14  14   5     1697.09     1689.61     21.24 o   0.44994
 -14  15   5      304.06      277.04     10.92 o   0.46408
 -13  15   5       34.15       18.97      8.96 o   0.45093
 -12  15   5       63.76       56.57      9.12 o   0.43841
 -11  15   5     1131.40     1076.97     19.46 o   0.42656
 -10  15   5       20.71       36.55     12.42 o   0.41545
  -9  15   5      419.23      440.70     13.73 o   0.40514
  -8  15   5      117.45      119.29     10.55 o   0.39568
  -7  15   5        0.72        4.18      9.01 o   0.38715
  -6  15   5      112.79      115.25     10.10 o   0.37959
  -5  15   5     4737.27     4396.84     40.83 o   0.37308
  -4  15   5      399.60      377.27     12.42 o   0.36767
  -3  15   5      696.00      738.52     16.43 o   0.36341
  -2  15   5      537.68      529.32     16.40 o   0.36033
  -1  15   5      106.10       90.63      9.54 o   0.35847
   0  15   5       52.16       72.70      9.34 o   0.35785
   1  15   5      524.36      464.01     13.58 o   0.35847
   2  15   5      326.41      364.29     13.55 o   0.36033
   3  15   5     1500.14     1512.05     21.57 o   0.36341
   4  15   5      908.51      798.47     17.08 o   0.36767
   5  15   5     2873.24     2709.97     29.65 o   0.37308
   6  15   5       15.00       30.55     10.69 o   0.37959
   7  15   5      456.95      419.46     15.06 o   0.38715
   8  15   5       47.38       70.38     11.45 o   0.39568
   9  15   5      528.78      526.57     16.51 o   0.40514
  10  15   5      292.39      293.35     14.24 o   0.41545
  11  15   5     1842.31     1858.85     19.54 o   0.42656
  12  15   5       11.74       12.94      8.69 o   0.43841
  13  15   5      334.25      380.02     11.76 o   0.45093
  14  15   5       48.26       53.69      9.27 o   0.46408
  15  15   5       61.14       64.80      9.27 o   0.47779
 -15  16   5      153.97      147.49      9.79 o   0.49203
 -14  16   5      669.60      724.01     15.51 o   0.47872
 -13  16   5      214.43      220.67     10.40 o   0.46599
 -12  16   5     1001.57     1049.29     19.34 o   0.45389
 -11  16   5      471.58      437.47     13.54 o   0.44246
 -10  16   5       68.77       58.91      9.52 o   0.43175
  -9  16   5      414.82      486.13     18.26 o   0.42184
  -8  16   5      511.02      505.67     15.01 o   0.41277
  -7  16   5      551.41      559.42     16.07 o   0.40459
  -6  16   5      153.10      142.58     10.77 o   0.39737
  -5  16   5     1428.98     1427.02     23.27 o   0.39115
  -4  16   5     2280.95     2204.19     28.61 o   0.38600
  -3  16   5       61.46       65.12      9.81 o   0.38193
  -2  16   5       23.24       24.52      9.31 o   0.37901
  -1  16   5      898.37      837.70     17.60 o   0.37724
   0  16   5       65.98       70.66      9.73 o   0.37665
   1  16   5      948.67      922.66     22.61 o   0.37724
   2  16   5     6094.79     5938.03     63.92 o   0.37901
   3  16   5      127.33      170.64     11.12 o   0.38193
   4  16   5     2932.75     2906.44     31.42 o   0.38600
   5  16   5      214.99      252.24     12.18 o   0.39115
   6  16   5      362.46      375.93     15.14 o   0.39737
   7  16   5     1876.09     1842.32     27.61 o   0.40459
   8  16   5     3986.98     3892.20     42.76 o   0.41277
   9  16   5      208.98      228.41     11.77 o   0.42184
  10  16   5     1491.63     1437.65     15.55 o   0.43175
  11  16   5        8.01        7.76      7.78 o   0.44246
  12  16   5     1651.40     1514.82     21.52 o   0.45389
  13  16   5      157.29      155.95     10.03 o   0.46599
  14  16   5       19.85       20.57      8.96 o   0.47872
  15  16   5      178.16      135.44      9.72 o   0.49203
  16  16   5      155.29      207.02     11.36 o   0.50587
 -16  17   5       98.83      125.68     10.51 o   0.52020
 -15  17   5       32.72       14.79      9.78 o   0.50675
 -14  17   5        8.37       23.54      9.38 o   0.49384
 -13  17   5      198.28      158.68     11.19 o   0.48151
 -12  17   5      245.84      275.50     12.16 o   0.46980
 -11  17   5       23.26       28.12      9.88 o   0.45877
 -10  17   5        6.30       21.31      7.85 o   0.44846
  -9  17   5      385.24      460.58     10.38 o   0.43892
  -8  17   5       29.23       33.95      6.94 o   0.43020
  -7  17   5      141.81       97.23     12.18 o   0.42237
  -6  17   5       40.49       17.95     11.18 o   0.41545
  -5  17   5      704.59      618.74     16.37 o   0.40951
  -4  17   5     1932.20     1982.48     30.95 o   0.40459
  -3  17   5       25.72       38.17     10.01 o   0.40072
  -2  17   5     1769.73     1760.95     26.28 o   0.39793
  -1  17   5     2075.84     2127.72     29.10 o   0.39625
   0  17   5      307.57      304.54     16.02 o   0.39568
   1  17   5      117.73      149.75     12.50 o   0.39625
   2  17   5      447.65      481.65     16.01 o   0.39793
   3  17   5        1.95        2.20     10.94 o   0.40072
   4  17   5        6.47       31.01     10.26 o   0.40459
   5  17   5     6109.68     5748.04     51.86 o   0.40951
   6  17   5      989.67      957.63     21.86 o   0.41545
   7  17   5     1675.14     1677.70     23.15 o   0.42237
   8  17   5      530.18      491.64     11.00 o   0.43020
   9  17   5      621.67      610.25     12.64 o   0.43892
  10  17   5      313.47      309.45      8.87 o   0.44846
  11  17   5      181.20      197.87      9.66 o   0.45877
  12  17   5       81.10      103.13      9.10 o   0.46980
  13  17   5      236.86      192.35     10.30 o   0.48151
  14  17   5       73.40       80.32      9.98 o   0.49384
  15  17   5     1296.52     1128.00     20.05 o   0.50675
  16  17   5        1.68       10.15      9.63 o   0.52020
  17  17   5      321.13      354.99     12.04 o   0.53414
 -17  18   5       18.19       23.26      8.76 o   0.54854
 -16  18   5      390.48      367.62     14.36 o   0.53497
 -15  18   5       19.90       24.59     10.79 o   0.52191
  14 -18  -5       51.53       56.71     14.13 o   0.50938
  13 -18  -5       88.47       72.32     12.00 o   0.49744
 -12  18   5     1106.31     1213.76     19.92 o   0.48611
 -11  18   5     1031.00     1032.23     16.99 o   0.47546
 -10  18   5     1125.64     1207.75     16.20 o   0.46551
  -9  18   5       30.11       36.33      7.28 o   0.45633
  -8  18   5      296.20      260.93      9.40 o   0.44796
  -7  18   5      124.74      101.20      7.87 o   0.44044
  -6  18   5       98.52       98.06      7.83 o   0.43381
  -5  18   5       38.91       39.48      7.93 o   0.42813
  -4  18   5      757.12      773.93     18.11 o   0.42342
  -3  18   5     1293.72     1343.87     23.78 o   0.41972
  -2  18   5       14.01       29.81     11.40 o   0.41706
  -1  18   5      911.26      828.16     22.82 o   0.41545
   0  18   5      342.39      326.86     14.73 o   0.41492
   1  18   5      238.80      267.33     14.19 o   0.41545
   2  18   5      279.50      270.14     14.39 o   0.41706
   3  18   5     1219.31     1063.54     22.36 o   0.41972
   4  18   5     1003.41      907.61     14.26 o   0.42342
   5  18   5     1006.76      968.71     12.85 o   0.42813
   6  18   5     1463.95     1464.26     15.62 o   0.43381
   7  18   5      403.72      392.40      9.57 o   0.44044
   8  18   5       98.84       94.42      7.56 o   0.44796
   9  18   5       79.43       81.88      7.43 o   0.45633
  10  18   5      337.59      328.19      9.67 o   0.46551
  11  18   5      488.96      513.40     11.90 o   0.47546
  12  18   5     2213.07     1963.43     21.42 o   0.48611
  13  18   5       81.39       83.03     10.65 o   0.49744
  14  18   5       35.93       60.22     10.30 o   0.50938
  15  18   5       11.50       20.50      9.72 o   0.52191
  16  18   5      167.10      141.21     10.40 o   0.53497
  17  18   5      206.26      215.59     11.84 o   0.54854
  18  18   5      130.41      175.90      9.30 o   0.56257
 -18  19   5        7.87        4.98      7.38 o   0.57704
 -17  19   5        9.52       11.53      8.01 o   0.56337
 -16  19   5       33.70       50.95      8.81 o   0.55016
 -15  19   5      386.94      425.90     16.98 o   0.53747
 -14  19   5      135.82      177.49     12.24 o   0.52531
 -13  19   5      420.42      465.76     15.97 o   0.51374
 -12  19   5        2.13        2.03      9.29 o   0.50278
 -11  19   5      126.25       91.50     10.14 o   0.49249
 -10  19   5      681.07      601.85     13.98 o   0.48289
  -9  19   5      350.06      492.85     11.28 o   0.47405
  -8  19   5      280.57      361.07     10.56 o   0.46599
  -7  19   5      859.32      742.79     13.73 o   0.45877
  -6  19   5      989.19      978.41     16.18 o   0.45241
  -5  19   5      167.03      122.44     11.28 o   0.44696
  -4  19   5      226.56      236.87     14.69 o   0.44246
  -3  19   5        3.38       10.98     11.74 o   0.43892
  -2  19   5        5.31        7.25      9.59 o   0.43637
  -1  19   5      378.00      382.50     11.90 o   0.43484
   0  19   5      391.51      400.47     12.52 o   0.43433
   1  19   5       19.84       25.75      9.09 o   0.43484
   2  19   5     2133.20     2115.07     21.57 o   0.43637
   3  19   5      433.20      456.18     11.08 o   0.43892
   4  19   5       39.21       59.17      7.32 o   0.44246
   5  19   5      244.36      209.91      8.03 o   0.44696
   6  19   5      678.67      634.66     11.96 o   0.45241
   7  19   5      105.86       73.87      7.42 o   0.45877
   8  19   5       39.15       53.60      7.30 o   0.46599
   9  19   5     3969.92     3799.66     29.08 o   0.47405
  10  19   5      170.05      174.66      9.45 o   0.48289
  11  19   5       61.10       67.23      9.25 o   0.49249
  12  19   5       86.69       71.36     10.55 o   0.50278
  13  19   5      223.19      177.06     11.19 o   0.51374
  14  19   5        6.11       16.17      9.65 o   0.52531
  15  19   5     1622.83     1563.74     21.72 o   0.53747
  16  19   5        0.45        0.44      8.73 o   0.55016
  17  19   5      245.53      295.82     10.24 o   0.56337
  18  19   5       16.77        7.73      7.50 o   0.57704
  19  19   5      114.56       70.82      7.12 o   0.59115
  19 -20  -5       20.79       32.74     12.61 o   0.60566
 -18  20   5      145.06      157.53      7.54 o   0.59190
 -17  20   5       36.76       31.69      8.61 o   0.57858
 -16  20   5       90.80       80.07      9.72 o   0.56573
 -15  20   5       20.65       26.14      9.94 o   0.55339
 -14  20   5      587.65      613.75     17.54 o   0.54160
 -13  20   5      268.58      273.44     12.93 o   0.53038
 -12  20   5        3.84        8.57      9.17 o   0.51977
 -11  20   5        9.41        1.35      9.16 o   0.50982
 -10  20   5       12.23        7.39     10.72 o   0.50056
  -9  20   5       63.22       66.13     11.36 o   0.49203
  -8  20   5      263.96      357.14     11.50 o   0.48428
  -7  20   5      630.54      492.01     13.97 o   0.47733
  -6  20   5      247.17      254.41     12.41 o   0.47122
  -5  20   5      127.71      107.75     11.33 o   0.46599
  -4  20   5      103.19       90.65     11.16 o   0.46167
  -3  20   5      166.15      190.61     12.10 o   0.45828
  -2  20   5      100.28       80.08     10.47 o   0.45584
  -1  20   5       50.32       54.06     10.22 o   0.45438
   0  20   5      854.48      860.99     17.94 o   0.45389
   1  20   5      298.82      339.79     12.82 o   0.45438
   2  20   5      574.06      553.06     13.26 o   0.45584
   3  20   5        8.40       27.14      8.23 o   0.45828
   4  20   5     1589.48     1599.04     16.31 o   0.46167
   5  20   5      275.03      274.29      8.66 o   0.46599
   6  20   5     1442.51     1406.11     15.42 o   0.47122
   7  20   5        7.28        8.24      6.96 o   0.47733
   8  20   5       35.10       32.47      7.60 o   0.48428
   9  20   5      169.51      179.46      8.63 o   0.49203
  10  20   5      392.26      337.45     12.46 o   0.50056
  11  20   5       35.59       60.54     10.18 o   0.50982
  12  20   5      547.18      491.01     15.59 o   0.51977
  13  20   5      135.04      136.82     10.45 o   0.53038
  14  20   5       20.09       25.87      9.27 o   0.54160
  15  20   5      379.53      416.81     13.44 o   0.55339
  16  20   5      546.76      480.75     15.38 o   0.56573
  17  20   5        8.08       37.41      7.58 o   0.57858
  18  20   5       20.89       26.79      6.77 o   0.59190
 -17  21   5       89.19      103.97     10.12 o   0.59415
 -16  21   5        0.47        7.24      8.28 o   0.58165
 -15  21   5        0.04        1.62      8.72 o   0.56966
 -14  21   5        1.84       11.94     11.40 o   0.55820
 -13  21   5       16.61       14.50      9.66 o   0.54732
 -12  21   5      139.29      142.83     11.09 o   0.53705
 -11  21   5     1555.19     1538.05     24.90 o   0.52743
 -10  21   5       19.01       40.94     10.69 o   0.51848
  -9  21   5      366.23      355.38     11.91 o   0.51026
  -8  21   5        0.54        9.98      9.29 o   0.50278
  -7  21   5       93.66       65.75      9.86 o   0.49609
  -6  21   5     1058.88     1010.40     21.14 o   0.49022
  -5  21   5      139.64      187.37     11.89 o   0.48519
  -4  21   5      109.10      104.28     11.25 o   0.48105
  -3  21   5     1401.15     1486.59     23.38 o   0.47779
  -2  21   5      109.28       98.21     10.66 o   0.47546
  -1  21   5        1.02       10.66      9.96 o   0.47405
   0  21   5        4.06       12.36     10.03 o   0.47358
   1  21   5       37.84       23.56     10.17 o   0.47405
   2  21   5       14.63       11.84      9.93 o   0.47546
   3  21   5     1309.52     1196.15     17.56 o   0.47779
   4  21   5     2125.19     1997.67     20.39 o   0.48105
   5  21   5       85.46      116.17      8.58 o   0.48519
   6  21   5      655.16      640.26     14.04 o   0.49022
   7  21   5      245.98      252.17     11.54 o   0.49609
   8  21   5      609.90      578.11     14.71 o   0.50278
   9  21   5      268.75      306.45     10.53 o   0.51026
  10  21   5     1260.76     1247.31     20.09 o   0.51848
  11  21   5     1188.15     1077.31     21.75 o   0.52743
  12  21   5        6.11       29.17      9.23 o   0.53705
  13  21   5     1063.70     1067.78     17.77 o   0.54732
  14  21   5       31.90       23.94      8.58 o   0.55820
  15  21   5       50.69       39.11      9.59 o   0.56966
  16  21   5        0.90       13.88      7.25 o   0.58165
  17  21   5        6.89        4.35      6.47 o   0.59415
 -16  22   5       89.57      109.82      9.79 o   0.59789
 -15  22   5       29.87       52.47     10.17 o   0.58623
 -14  22   5     1052.36     1086.99     22.72 o   0.57510
 -13  22   5        9.96       39.34      9.13 o   0.56455
 -12  22   5       75.80       79.76      9.95 o   0.55460
 -11  22   5        0.32       10.08      9.67 o   0.54528
 -10  22   5       74.55       67.78     10.51 o   0.53664
  -9  22   5        0.10        1.10      8.65 o   0.52869
  -8  22   5      765.29      834.39     17.01 o   0.52148
  -7  22   5      100.36       87.55     11.14 o   0.51503
  -6  22   5      273.17      276.53     16.46 o   0.50938
  -5  22   5      468.94      475.57     23.08 o   0.50455
  -4  22   5      152.87      147.80     15.15 o   0.50056
  -3  22   5      138.63      145.04     15.36 o   0.49744
  -2  22   5       93.42       81.91     14.65 o   0.49519
  -1  22   5       12.48       10.42     12.41 o   0.49384
   0  22   5     1010.40     1051.58     22.31 o   0.49339
   1  22   5      197.75      229.38     14.88 o   0.49384
   2  22   5        1.09        0.00     13.56 o   0.49519
   3  22   5       47.00       28.49     13.97 o   0.49744
   4  22   5        1.24        3.45     10.80 o   0.50056
   5  22   5       49.20       69.35     11.45 o   0.50455
   6  22   5      118.98      137.31     10.38 o   0.50938
   7  22   5        9.75       13.91      9.24 o   0.51503
   8  22   5       38.63       36.08      8.47 o   0.52148
   9  22   5        0.25       11.55      9.13 o   0.52869
  10  22   5      571.45      623.59     15.30 o   0.53664
  11  22   5       97.31       81.04      9.20 o   0.54528
  12  22   5       21.71       19.39      9.93 o   0.55460
  13  22   5       11.38       26.58      9.54 o   0.56455
  14  22   5       71.76       79.98      9.46 o   0.57510
  15  22   5       23.89       22.25      7.07 o   0.58623
  16  22   5      513.15      548.09     12.33 o   0.59789
 -15  23   5        5.69        1.99     11.26 o   0.60308
 -14  23   5       47.31       35.69      9.39 o   0.59228
 -13  23   5        1.47        8.42      7.79 o   0.58203
 -12  23   5        6.50       16.10      8.38 o   0.57239
 -11  23   5      254.42      288.14     11.12 o   0.56337
 -10  23   5       26.43       35.12      9.27 o   0.55500
  -9  23   5        4.61       12.15      9.34 o   0.54732
  -8  23   5      300.16      301.59     12.09 o   0.54036
  -7  23   5       95.31      145.81     14.10 o   0.53414
  -6  23   5       54.38       86.90     13.73 o   0.52869
  -5  23   5        0.22        0.44     12.92 o   0.52404
  -4  23   5        2.85        0.00     13.09 o   0.52020
  -3  23   5       24.33       27.16     13.62 o   0.51719
  -2  23   5      338.93      344.76     17.63 o   0.51503
  -1  23   5      799.61      860.74     26.05 o   0.51374
   0  23   5      333.49      307.96     17.02 o   0.51330
   1  23   5      692.17      747.37     25.02 o   0.51374
   2  23   5      197.65      169.22     15.33 o   0.51503
   3  23   5      430.57      385.75     17.85 o   0.51719
   4  23   5      191.78      158.59     11.94 o   0.52020
   5  23   5       62.41       55.15      9.35 o   0.52404
   6  23   5      179.00      134.53      9.90 o   0.52869
   7  23   5     1848.55     1905.10     23.95 o   0.53414
   8  23   5       23.49       46.35      9.02 o   0.54036
   9  23   5       11.66       13.78     10.03 o   0.54732
  10  23   5        2.60       21.43      8.39 o   0.55500
  11  23   5       62.72       85.25      8.50 o   0.56337
  12  23   5      115.22       91.94      9.58 o   0.57239
  13  23   5      281.27      315.74     14.31 o   0.58203
  14  23   5      232.15      214.96      9.04 o   0.59228
  15  23   5       12.85        7.15      8.67 o   0.60308
 -13  24   5      124.07      133.47     13.36 o   0.59975
 -12  24   5      217.86      201.38      8.88 o   0.59039
 -11  24   5       18.22       25.92      7.93 o   0.58165
 -10  24   5      356.19      354.77     15.68 o   0.57355
  -9  24   5       77.94       96.99     11.42 o   0.56613
  -8  24   5        3.67        2.21     11.05 o   0.55940
  -7  24   5       22.18       17.10     11.77 o   0.55339
  -6  24   5       16.22       18.14     12.10 o   0.54814
  -5  24   5      143.55      205.61     14.59 o   0.54365
  -4  24   5      546.89      665.64     22.24 o   0.53995
  -3  24   5       19.53       23.66     12.92 o   0.53705
  -2  24   5      360.53      354.80     16.74 o   0.53497
  -1  24   5      200.50      217.06     15.24 o   0.53372
   0  24   5        4.75        4.52     12.77 o   0.53331
   1  24   5       37.31       37.88     13.25 o   0.53372
   2  24   5     1441.46     1536.01     30.88 o   0.53497
   3  24   5       14.91       47.86     13.16 o   0.53705
   4  24   5      685.45      715.61     22.68 o   0.53995
   5  24   5       50.96       51.01      8.87 o   0.54365
   6  24   5       42.42       42.69      8.70 o   0.54814
   7  24   5       53.90       53.23      8.55 o   0.55339
   8  24   5       51.42       53.62      9.90 o   0.55940
   9  24   5       20.93       23.68      9.33 o   0.56613
  10  24   5      679.75      764.65     16.07 o   0.57355
  11  24   5      328.60      355.73     12.70 o   0.58165
  12  24   5      191.05      164.91     11.28 o   0.59039
  13  24   5       85.66      101.38     10.01 o   0.59975
 -10  25   5        1.77       13.87      8.79 o   0.59228
   9 -25  -5      226.83      211.37     16.60 o   0.58509
   8 -25  -5       38.48       57.32     15.20 o   0.57858
  -7  25   5      230.99      226.38     12.76 o   0.57278
  -6  25   5       56.47       50.65     11.44 o   0.56770
  -5  25   5       18.80       13.06     11.30 o   0.56337
  -4  25   5        7.76       14.56     11.61 o   0.55980
  -3  25   5        3.65        3.46     11.52 o   0.55700
  -2  25   5       44.73       27.90     12.02 o   0.55500
  -1  25   5      287.36      331.10     15.51 o   0.55380
   0  25   5       11.78       18.80     12.28 o   0.55339
   1  25   5      148.55      153.73     13.55 o   0.55380
   2  25   5      949.46      878.16     22.87 o   0.55500
   3  25   5      442.68      474.16     19.26 o   0.55700
   4  25   5      122.51      114.82     12.70 o   0.55980
   5  25   5      101.02       92.05     12.15 o   0.56337
   6  25   5        0.59        6.03      7.55 o   0.56770
   7  25   5      380.87      385.31     13.42 o   0.57278
   8  25   5       64.86       56.72      8.78 o   0.57858
   9  25   5      640.67      618.97     14.14 o   0.58509
  10  25   5       63.91       64.57      8.10 o   0.59228
  11  25   5      207.14      214.98     10.75 o   0.60012
   8 -26  -5        0.21        0.00     12.01 o   0.59789
   7 -26  -5      125.76      140.65     15.05 o   0.59228
  -6  26   5       32.59       31.85      9.77 o   0.58737
  -5  26   5        0.09        0.00      9.81 o   0.58318
  -4  26   5        3.17        4.43     10.08 o   0.57973
  -3  26   5       11.29       16.30     10.45 o   0.57704
  -2  26   5        0.11       18.81     10.75 o   0.57510
  -1  26   5       67.73       71.44     11.40 o   0.57394
   0  26   5      417.42      460.04     17.36 o   0.57355
   1  26   5       23.59       39.32     11.06 o   0.57394
   2  26   5       34.80       44.56     11.05 o   0.57510
   3  26   5        1.44        6.23     10.28 o   0.57704
   4  26   5      132.41      130.52     11.25 o   0.57973
   5  26   5        7.05       15.29      9.59 o   0.58318
   6  26   5      403.51      392.34     21.38 o   0.58737
   7  26   5       55.00       57.63      9.62 o   0.59228
   8  26   5      130.63      146.38     14.50 o   0.59789
   5 -27  -5      163.33      180.52     14.40 o   0.60308
   4 -27  -5        5.64       32.50     12.66 o   0.59975
  -3  27   5      454.16      411.59     14.33 o   0.59715
  -2  27   5        2.72        7.63      9.04 o   0.59528
  -1  27   5       19.98        4.24      9.14 o   0.59415
   0  27   5       20.81        6.33      9.21 o   0.59378
   1  27   5        6.39        5.94      9.21 o   0.59415
   2  27   5       52.19       67.67      9.44 o   0.59528
   3  27   5      514.58      556.64     15.10 o   0.59715
   4  27   5        9.98       24.27     12.01 o   0.59975
   5  27   5      488.74      462.76     19.39 o   0.60308
   0   0  -6     6747.10     6847.33     96.22 o   0.20017
   0   1   6     3067.52     3064.34     23.41 o   0.20128
   1   1   6     5222.61     5388.24     34.17 o   0.20238
  -1   2   6    14558.94    16162.10    106.81 o   0.20565
   0   2   6     1326.42     1238.99     13.19 o   0.20457
   1   2   6    14980.59    16155.63     90.64 o   0.20565
   2   2   6     7078.76     7267.04     46.50 o   0.20888
  -2   3   6     9070.42     9582.54     66.53 o   0.21414
  -1   3   6    15072.25    15703.95    104.14 o   0.21100
   0   3   6    13158.64    13999.83     83.32 o   0.20994
   1   3   6    38990.11    41309.06    223.17 o   0.21100
   2   3   6     8033.83     7806.86     49.44 o   0.21414
   3   3   6      664.38      851.28     15.20 o   0.21928
  -3   4   6       60.27       96.76      6.62 o   0.22628
  -2   4   6      196.39      123.64      8.24 o   0.22130
  -1   4   6       77.30      238.58      9.21 o   0.21826
   0   4   6     1476.77     1814.66     19.63 o   0.21724
   1   4   6       13.20       23.45      5.63 o   0.21826
   2   4   6     5383.72     5354.59     36.27 o   0.22130
   3   4   6      252.67      255.91      8.11 o   0.22628
   4   4   6      416.92      251.94      7.18 o   0.23307
  -4   5   6     2336.78     2034.94     16.05 o   0.24152
  -3   5   6       74.52       77.27      5.47 o   0.23497
  -2   5   6       83.59      110.30      5.92 o   0.23018
  -1   5   6      558.50      716.40     12.63 o   0.22726
   0   5   6     2219.66     2539.25     22.50 o   0.22628
   1   5   6      595.95      476.87     10.44 o   0.22726
   2   5   6     8534.81     8201.43     47.11 o   0.23018
   3   5   6    10099.55    10735.87     62.55 o   0.23497
   4   5   6    10510.01    11030.07     58.76 o   0.24152
   5   5   6     3554.69     3215.16     22.60 o   0.24968
  -5   6   6      963.42     1049.61     11.41 o   0.25931
  -4   6   6     5289.39     5060.58     29.37 o   0.25146
  -3   6   6     2675.53     2760.07     19.53 o   0.24518
  -2   6   6       11.18       13.97      5.02 o   0.24059
  -1   6   6     3404.60     3089.15     20.82 o   0.23780
   0   6   6     6225.42     6074.32     36.41 o   0.23686
   1   6   6    12253.80    12758.14     66.96 o   0.23780
   2   6   6      188.20       98.40      5.59 o   0.24059
   3   6   6     1428.61     1948.46     15.41 o   0.24518
   4   6   6       73.80       55.38      5.33 o   0.25146
   5   6   6    11348.33    11064.73     62.22 o   0.25931
   6   6   6     5984.08     5516.39     33.01 o   0.26859
  -6   7   6      163.02      173.31      6.77 o   0.27916
  -5   7   6      432.23      452.74      8.89 o   0.27024
  -4   7   6      215.94      156.48      6.02 o   0.26272
  -3   7   6     7311.89     7083.59     38.81 o   0.25672
  -2   7   6      251.44      270.69      6.67 o   0.25234
  -1   7   6     4617.18     4666.04     26.34 o   0.24968
   0   7   6     1923.09     1784.62     14.12 o   0.24879
   1   7   6      365.03      559.15      9.35 o   0.24968
   2   7   6        4.11        9.07      4.74 o   0.25234
   3   7   6     1003.54      796.66      9.60 o   0.25672
   4   7   6      565.54      589.71      9.63 o   0.26272
   5   7   6     3346.25     3221.70     23.73 o   0.27024
   6   7   6    10495.58    10259.05     58.27 o   0.27916
   7   7   6      378.25      382.26      8.58 o   0.28935
  -7   8   6     6146.87     6131.43     38.21 o   0.30067
  -6   8   6     3028.03     2633.25     19.81 o   0.29088
  -5   8   6      248.64      167.30      6.41 o   0.28234
  -4   8   6     1128.02     1033.01     11.00 o   0.27514
  -3   8   6     4554.19     4308.40     26.32 o   0.26942
  -2   8   6      656.20      616.08      9.23 o   0.26525
  -1   8   6     1863.87     2021.26     16.22 o   0.26272
   0   8   6     6616.43     6117.82     34.24 o   0.26187
   1   8   6     1456.45     1260.82     12.25 o   0.26272
   2   8   6      633.54      533.47      9.04 o   0.26525
   3   8   6     2510.18     2275.46     16.01 o   0.26942
   4   8   6     4378.30     4277.89     26.91 o   0.27514
   5   8   6      770.01      918.62     13.41 o   0.28234
   6   8   6     2545.61     2604.95     20.35 o   0.29088
   7   8   6     2540.25     2388.42     19.58 o   0.30067
   8   8   6       28.61       30.97      6.10 o   0.31159
  -8   9   6    12073.65    12216.98     72.77 o   0.32351
  -7   9   6       37.74       60.91      6.56 o   0.31301
  -6   9   6     1307.89     1283.49     14.90 o   0.30362
  -5   9   6      731.97      775.45     11.34 o   0.29544
  -4   9   6       48.97       64.71      5.46 o   0.28858
  -3   9   6      207.20      189.63      6.56 o   0.28312
  -2   9   6      123.53      109.67      5.79 o   0.27916
  -1   9   6      365.26      390.89      7.90 o   0.27676
   0   9   6    11586.64    11113.74     57.79 o   0.27595
   1   9   6    15230.75    14605.84     73.97 o   0.27676
   2   9   6      597.92      627.88      9.62 o   0.27916
   3   9   6        2.54       39.03      5.06 o   0.28312
   4   9   6       14.25       23.92      5.02 o   0.28858
   5   9   6      600.43      702.17     11.05 o   0.29544
   6   9   6     3172.16     3002.04     21.60 o   0.30362
   7   9   6     6099.03     5594.40     35.93 o   0.31301
   8   9   6       43.06       56.24      6.53 o   0.32351
   9   9   6     3036.27     2891.60     26.97 o   0.33501
  -9  10   6      523.59      495.22     14.09 o   0.34741
  -8  10   6     1145.53     1119.96     15.22 o   0.33634
  -7  10   6      947.46      904.28     12.48 o   0.32625
  -6  10   6      357.86      454.32      9.76 o   0.31725
  -5  10   6     4744.40     4696.01     28.03 o   0.30944
  -4  10   6     3826.53     3785.33     23.79 o   0.30289
  -3  10   6     2322.88     2301.63     17.88 o   0.29770
  -2  10   6     8171.22     7855.39     43.17 o   0.29393
  -1  10   6      639.77      686.24     10.24 o   0.29165
   0  10   6      224.32      232.90      6.85 o   0.29088
   1  10   6     1067.33     1108.04     12.82 o   0.29165
   2  10   6     2067.91     2158.35     16.54 o   0.29393
   3  10   6     1972.32     1700.84     14.16 o   0.29770
   4  10   6     8841.96     8523.58     46.41 o   0.30289
   5  10   6     4563.56     4736.26     30.10 o   0.30944
   6  10   6     2462.00     2272.83     18.49 o   0.31725
   7  10   6     5426.47     5126.92     32.41 o   0.32625
   8  10   6     1207.94     1294.19     16.60 o   0.33634
   9  10   6      143.88      161.35      9.85 o   0.34741
  10  10   6        1.15       20.04      8.50 o   0.35939
 -10  11   6      945.51      958.91     17.85 o   0.37218
  -9  11   6       29.36       40.93      8.83 o   0.36063
  -8  11   6      355.48      339.23     11.63 o   0.34997
  -7  11   6      942.21      794.35     13.87 o   0.34029
  -6  11   6      504.38      524.47     10.13 o   0.33167
  -5  11   6     6077.85     5676.44     32.80 o   0.32420
  -4  11   6     4161.57     3876.93     24.50 o   0.31796
  -3  11   6      435.88      437.63      9.49 o   0.31301
  -2  11   6      710.51      793.59     10.96 o   0.30944
  -1  11   6      184.99      196.35      6.87 o   0.30727
   0  11   6      116.40      139.22      6.58 o   0.30654
   1  11   6     3776.15     3365.34     24.13 o   0.30727
   2  11   6     2689.83     2744.05     21.07 o   0.30944
   3  11   6     1269.59     1254.25     12.92 o   0.31301
   4  11   6     6898.34     7060.80     40.05 o   0.31796
   5  11   6     2318.03     2303.87     19.36 o   0.32420
   6  11   6      859.12      923.81     12.55 o   0.33167
   7  11   6       93.06      115.45      8.11 o   0.34029
   8  11   6     1829.05     1758.38     25.03 o   0.34997
   9  11   6      309.93      356.65     12.09 o   0.36063
  10  11   6     3145.34     2990.09     31.36 o   0.37218
  11  11   6      542.70      555.23     15.95 o   0.38454
 -11  12   6      406.20      352.32     12.99 o   0.39764
 -10  12   6      966.22     1024.29     18.65 o   0.38570
  -9  12   6      431.38      430.50     13.15 o   0.37456
  -8  12   6     5444.48     5304.21     47.00 o   0.36431
  -7  12   6     5164.03     5044.51     44.97 o   0.35502
  -6  12   6       93.87      110.97      8.14 o   0.34677
  -5  12   6      877.95      791.06     13.09 o   0.33963
  -4  12   6      427.54      482.67     10.56 o   0.33368
  -3  12   6      543.73      577.80     10.85 o   0.32897
  -2  12   6     3958.55     3855.68     25.42 o   0.32557
  -1  12   6      632.57      589.96     10.48 o   0.32351
   0  12   6      833.48      920.36     11.82 o   0.32282
   1  12   6     1710.29     1674.79     15.69 o   0.32351
   2  12   6     5307.39     4919.87     31.29 o   0.32557
   3  12   6     2028.95     2196.18     17.58 o   0.32897
   4  12   6      777.72      860.16     12.53 o   0.33368
   5  12   6       62.26      108.97      7.75 o   0.33963
   6  12   6     2998.84     2867.58     27.63 o   0.34677
   7  12   6      454.37      411.35     11.76 o   0.35502
   8  12   6     4377.00     4292.35     43.99 o   0.36431
   9  12   6       99.46      133.29     10.13 o   0.37456
  10  12   6     2246.70     1931.90     24.58 o   0.38570
  11  12   6      129.07      189.15     11.29 o   0.39764
  12  12   6        0.08        1.52     11.66 o   0.41032
 -12  13   6       28.03       26.16      8.53 o   0.42367
 -11  13   6      281.79      355.36     13.14 o   0.41140
 -10  13   6     4573.79     4664.90     43.55 o   0.39987
  -9  13   6        6.42       12.49      9.05 o   0.38915
  -8  13   6      635.31      734.58     16.66 o   0.37929
  -7  13   6      220.88      245.62     10.36 o   0.37038
  -6  13   6     1107.58     1066.02     16.87 o   0.36247
  -5  13   6      108.20      107.80      8.57 o   0.35565
  -4  13   6     1077.36      913.23     17.10 o   0.34997
  -3  13   6     1651.54     1538.06     20.89 o   0.34549
  -2  13   6     1866.95     1924.80     22.32 o   0.34225
  -1  13   6     5902.09     5588.02     41.23 o   0.34029
   0  13   6      616.08      648.60     14.61 o   0.33963
   1  13   6      177.04      182.99      9.48 o   0.34029
   2  13   6      143.02      169.79      9.45 o   0.34225
   3  13   6      274.40      310.97     10.48 o   0.34549
   4  13   6     3460.70     3215.97     29.97 o   0.34997
   5  13   6     3641.98     3366.48     33.55 o   0.35565
   6  13   6     1037.45     1029.50     18.52 o   0.36247
   7  13   6      695.32      625.44     16.01 o   0.37038
   8  13   6     2665.51     2777.04     30.50 o   0.37929
   9  13   6       20.05       25.35     10.12 o   0.38915
  10  13   6        5.04        2.99     11.91 o   0.39987
  11  13   6      285.34      269.16     15.37 o   0.41140
  12  13   6      631.15      553.20     14.00 o   0.42367
  13  13   6      286.09      288.40      8.98 o   0.43662
 -13  14   6     1622.90     1524.94     18.84 o   0.45018
 -12  14   6      381.17      374.91     10.95 o   0.43764
 -11  14   6      339.95      319.23      9.73 o   0.42577
 -10  14   6      846.77      845.55     19.49 o   0.41464
  -9  14   6      975.16      902.72     19.92 o   0.40430
  -8  14   6       67.27       91.66     11.17 o   0.39483
  -7  14   6      474.84      526.38     15.42 o   0.38627
  -6  14   6     2744.17     3025.31     31.58 o   0.37870
  -5  14   6      135.15      170.12     10.45 o   0.37218
  -4  14   6     6690.90     6526.98     61.09 o   0.36675
  -3  14   6     1337.48     1344.51     22.44 o   0.36247
  -2  14   6        0.19        3.30      8.49 o   0.35939
  -1  14   6       95.07       90.28      9.62 o   0.35753
   0  14   6     1625.10     1585.60     23.88 o   0.35690
   1  14   6      109.47      119.85      9.91 o   0.35753
   2  14   6     5642.08     5280.29     46.90 o   0.35939
   3  14   6     3785.95     3904.55     41.16 o   0.36247
   4  14   6       56.28       46.24      8.42 o   0.36675
   5  14   6     1224.21     1362.55     19.11 o   0.37218
   6  14   6      448.45      449.98     13.66 o   0.37870
   7  14   6       36.04       33.88      9.47 o   0.38627
   8  14   6      548.67      581.56     18.04 o   0.39483
   9  14   6     1917.83     1921.87     27.70 o   0.40430
  10  14   6       96.54      108.15     13.55 o   0.41464
  11  14   6      565.29      551.70     11.95 o   0.42577
  12  14   6     3143.61     2792.83     24.76 o   0.43764
  13  14   6     1033.25     1013.86     15.18 o   0.45018
  14  14   6      223.86      219.98      9.82 o   0.46335
 -14  15   6        2.33        8.23      8.70 o   0.47709
 -13  15   6        9.64       13.37      8.21 o   0.46431
 -12  15   6      218.17      195.60     10.63 o   0.45216
 -11  15   6      116.66      119.81      8.45 o   0.44068
 -10  15   6        2.71       19.93      7.24 o   0.42994
  -9  15   6     1703.08     1874.20     27.06 o   0.41998
  -8  15   6     1911.48     1923.61     27.39 o   0.41086
  -7  15   6      295.67      314.00     12.64 o   0.40265
  -6  15   6      900.29     1075.31     19.19 o   0.39539
  -5  15   6        8.80        6.92      9.21 o   0.38915
  -4  15   6      742.28      797.53     19.39 o   0.38396
  -3  15   6      812.11      844.13     19.20 o   0.37988
  -2  15   6       79.45       94.19      9.96 o   0.37693
  -1  15   6     2407.29     2263.08     29.23 o   0.37516
   0  15   6     4095.42     3998.97     38.60 o   0.37456
   1  15   6      425.86      409.81     13.17 o   0.37516
   2  15   6     1955.08     1969.24     27.38 o   0.37693
   3  15   6     2049.71     2088.21     25.63 o   0.37988
   4  15   6     1059.01     1005.00     17.37 o   0.38396
   5  15   6      399.42      388.30     13.32 o   0.38915
   6  15   6     1021.90      950.81     21.17 o   0.39539
   7  15   6      353.35      329.53     14.75 o   0.40265
   8  15   6     2000.80     2012.68     29.03 o   0.41086
   9  15   6     1378.65     1392.96     24.30 o   0.41998
  10  15   6       99.70       87.89      7.67 o   0.42994
  11  15   6       66.86       90.81      7.76 o   0.44068
  12  15   6      175.52      184.74      8.34 o   0.45216
  13  15   6        3.79       28.57      7.95 o   0.46431
  14  15   6       13.63       28.11      8.90 o   0.47709
  15  15   6      676.23      704.06     15.21 o   0.49044
 -15  16   6     1038.16      961.30     18.65 o   0.50432
 -14  16   6        5.10        7.63      8.69 o   0.49134
 -13  16   6       89.71       91.63     10.56 o   0.47895
 -12  16   6      439.82      413.97     13.32 o   0.46718
 -11  16   6      505.89      496.94     12.18 o   0.45608
 -10  16   6      759.15      698.86     13.19 o   0.44571
  -9  16   6     5490.42     5602.89     38.92 o   0.43611
  -8  16   6       41.77       62.08      6.69 o   0.42734
  -7  16   6      237.44      247.28     12.43 o   0.41945
  -6  16   6      307.38      305.38     12.81 o   0.41249
  -5  16   6      469.61      548.44     17.79 o   0.40650
  -4  16   6     1486.33     1446.13     26.91 o   0.40154
  -3  16   6       65.41       57.79     12.34 o   0.39764
  -2  16   6     1976.43     1917.30     24.97 o   0.39483
  -1  16   6      701.80      713.79     17.39 o   0.39313
   0  16   6      583.30      636.61     16.80 o   0.39256
   1  16   6     2642.48     2570.47     32.17 o   0.39313
   2  16   6      209.60      221.60     11.68 o   0.39483
   3  16   6     1008.36     1004.88     21.26 o   0.39764
   4  16   6     3019.00     2933.49     35.11 o   0.40154
   5  16   6        2.41       27.18     10.07 o   0.40650
   6  16   6     4142.38     3989.34     43.70 o   0.41249
   7  16   6     1500.53     1344.42     24.46 o   0.41945
   8  16   6      190.01      192.53      8.75 o   0.42734
   9  16   6     1642.28     1550.39     17.25 o   0.43611
  10  16   6        0.37        7.80      7.16 o   0.44571
  11  16   6      569.99      598.96     12.20 o   0.45608
  12  16   6     1491.89     1387.64     17.03 o   0.46718
  13  16   6     1949.56     1822.60     19.48 o   0.47895
  14  16   6      107.99      100.93      9.44 o   0.49134
  15  16   6      829.31      779.21     17.91 o   0.50432
  16  16   6     1012.97      967.84     18.55 o   0.51783
 -16  17   6      396.64      354.59     11.85 o   0.53184
 -15  17   6      716.78      660.87     16.42 o   0.51869
  14 -17  -6      743.82      727.05     19.70 o   0.50608
  13 -17  -6        4.91       41.14     11.63 o   0.49406
 -12  17   6      500.56      447.51     14.21 o   0.48265
 -11  17   6      276.52      324.27     10.96 o   0.47192
 -10  17   6      310.97      348.96     10.62 o   0.46190
  -9  17   6       56.10      105.57      8.07 o   0.45265
  -8  17   6      643.24      608.48     11.47 o   0.44420
  -7  17   6        3.58       12.60      6.74 o   0.43662
  -6  17   6      613.64      619.23     12.97 o   0.42994
  -5  17   6     2106.21     2157.27     23.37 o   0.42420
  -4  17   6      194.82      124.58     12.35 o   0.41945
  -3  17   6      607.94      604.79     18.50 o   0.41571
  -2  17   6      176.52      139.22     11.47 o   0.41303
  -1  17   6      100.76       64.40     10.71 o   0.41140
   0  17   6       43.64       35.37     11.53 o   0.41086
   1  17   6      149.50      137.47     12.65 o   0.41140
   2  17   6      363.53      379.28     15.25 o   0.41303
   3  17   6     1736.84     1715.25     26.66 o   0.41571
   4  17   6     1117.36     1142.61     22.58 o   0.41945
   5  17   6       93.71       75.78      7.41 o   0.42420
   6  17   6      177.97      188.98      8.09 o   0.42994
   7  17   6       22.15       28.91      7.06 o   0.43662
   8  17   6       47.51       56.61      7.89 o   0.44420
   9  17   6      185.52      183.35      8.73 o   0.45265
  10  17   6      633.69      617.59     12.41 o   0.46190
  11  17   6      132.67      113.81      8.01 o   0.47192
  12  17   6       17.28       28.87      7.37 o   0.48265
  13  17   6      298.30      260.83     12.13 o   0.49406
  14  17   6      206.80      185.55     11.27 o   0.50608
  15  17   6        1.36       13.35      9.67 o   0.51869
  16  17   6       64.08       99.22      9.95 o   0.53184
  17  17   6        0.04       12.31      8.92 o   0.54548
 -17  18   6      207.45      206.33     11.19 o   0.55959
 -16  18   6       41.61       66.43     10.52 o   0.54630
  15 -18  -6     1357.20     1245.63     27.73 o   0.53351
  14 -18  -6      494.40      597.39     18.48 o   0.52126
  13 -18  -6      177.48      162.43     12.53 o   0.50959
  12 -18  -6      676.70      677.63     19.77 o   0.49855
 -11  18   6     1078.36      963.57     16.13 o   0.48816
 -10  18   6      228.23      211.45      8.73 o   0.47848
  -9  18   6       56.47       41.50      7.64 o   0.46956
  -8  18   6     1260.17     1320.52     14.70 o   0.46142
  -7  18   6       24.71       48.10      7.53 o   0.45412
  -6  18   6     1101.95      986.06     14.02 o   0.44770
  -5  18   6      715.03      682.90     12.66 o   0.44219
  -4  18   6       32.29       45.76      7.42 o   0.43764
  -3  18   6      479.35      508.82     12.42 o   0.43406
  -2  18   6     1448.31     1310.82     16.98 o   0.43149
  -1  18   6      249.47      286.56     11.83 o   0.42994
   0  18   6     1317.67     1256.80     16.62 o   0.42942
   1  18   6     2893.08     2910.30     24.23 o   0.42994
   2  18   6      271.59      271.16      9.08 o   0.43149
   3  18   6        9.75        4.98      7.24 o   0.43406
   4  18   6      277.40      236.69      9.00 o   0.43764
   5  18   6      113.37       94.51      7.56 o   0.44219
   6  18   6      207.00      240.13      8.51 o   0.44770
   7  18   6     1374.52     1395.63     15.38 o   0.45412
   8  18   6      248.72      226.58      8.39 o   0.46142
   9  18   6       70.86       63.09      7.91 o   0.46956
  10  18   6     1814.37     1683.50     17.64 o   0.47848
  11  18   6      443.29      444.98     11.46 o   0.48816
  12  18   6       63.90       50.81      8.97 o   0.49855
  13  18   6      740.74      791.28     18.04 o   0.50959
  14  18   6       29.88       42.40      9.87 o   0.52126
  15  18   6     1108.47     1200.63     19.51 o   0.53351
  16  18   6      892.19      964.84     17.14 o   0.54630
  17  18   6      123.27       70.15     10.20 o   0.55959
  18  18   6       10.29        8.11      7.68 o   0.57335
 -18  19   6       80.61       62.11      7.22 o   0.58755
 -17  19   6      283.85      251.99     10.88 o   0.57413
 -16  19   6        1.87       16.64      9.51 o   0.56118
 -15  19   6       20.56        9.01     10.00 o   0.54874
 -14  19   6       10.79       15.44     10.36 o   0.53684
 -13  19   6      444.74      432.67     17.70 o   0.52552
  12 -19  -6       95.54      112.47     14.64 o   0.51481
  11 -19  -6     1982.92     1899.98     28.62 o   0.50476
  10 -19  -6     3740.19     3547.42     37.58 o   0.49541
  -9  19   6       12.08       60.33      7.53 o   0.48679
  -8  19   6      345.69      348.48      9.21 o   0.47895
  -7  19   6        0.73        2.41      7.61 o   0.47192
  -6  19   6       41.45       65.98      8.14 o   0.46575
  -5  19   6     1090.75     1060.35     17.63 o   0.46045
  -4  19   6        5.15       13.86      9.25 o   0.45608
  -3  19   6      263.12      217.13     13.04 o   0.45265
  -2  19   6      322.81      346.25     14.42 o   0.45018
  -1  19   6      231.72      255.95      9.84 o   0.44870
   0  19   6      510.16      499.60     12.74 o   0.44820
   1  19   6      290.02      313.94      9.49 o   0.44870
   2  19   6      568.30      540.36     12.09 o   0.45018
   3  19   6       50.00       51.54      7.75 o   0.45265
   4  19   6      778.37      696.49     13.04 o   0.45608
   5  19   6     1073.37     1026.41     13.66 o   0.46045
   6  19   6       81.54       91.12      7.85 o   0.46575
   7  19   6      542.91      537.98     11.41 o   0.47192
   8  19   6       96.33       69.45      7.34 o   0.47895
   9  19   6        3.61       10.32      7.38 o   0.48679
 -10 -19  -6      314.57      338.36     14.44 o   0.49541
  11  19   6      174.08      133.00     10.74 o   0.50476
  12  19   6      219.12      199.26     11.27 o   0.51481
  13  19   6      215.89      250.30     11.44 o   0.52552
  14  19   6     1106.11     1050.48     18.31 o   0.53684
  15  19   6       24.98       10.78      8.97 o   0.54874
  16  19   6       93.83       92.09      8.99 o   0.56118
  17  19   6       46.37       44.91      9.22 o   0.57413
  18  19   6       64.30       58.36      7.22 o   0.58755
  19  19   6       41.97       36.47      7.27 o   0.60141
 -18  20   6       51.37       44.05      9.03 o   0.60215
 -17  20   6       21.27       26.15      8.05 o   0.58906
 -16  20   6        2.09       11.06      8.71 o   0.57645
 -15  20   6       14.36        1.91      9.24 o   0.56435
 -14  20   6       34.32       34.04      9.99 o   0.55278
 -13  20   6      496.06      523.70     17.06 o   0.54179
 -12  20   6       32.37       82.75     10.94 o   0.53142
 -11  20   6     1535.04     1393.20     20.71 o   0.52169
 -10  20   6       72.99      119.18     10.00 o   0.51264
  -9  20   6      993.46      882.62     17.80 o   0.50432
  -8  20   6        2.11       13.46      9.19 o   0.49675
  -7  20   6      321.67      391.87     14.45 o   0.48998
  -6  20   6       44.59       30.06     10.29 o   0.48404
  -5  20   6       44.99       31.84     10.37 o   0.47895
  -4  20   6     1433.14     1380.31     22.32 o   0.47474
  -3  20   6      506.69      527.99     16.61 o   0.47145
  -2  20   6      214.66      236.53     12.47 o   0.46908
  -1  20   6      843.43      865.88     16.57 o   0.46765
   0  20   6       51.88       51.48      9.41 o   0.46718
   1  20   6      132.91       95.85      8.05 o   0.46765
   2  20   6     2414.13     2304.47     21.01 o   0.46908
   3  20   6        0.19       25.19      7.61 o   0.47145
   4  20   6      709.89      674.70     12.76 o   0.47474
   5  20   6      737.70      740.79     12.85 o   0.47895
   6  20   6        0.09        3.51      7.22 o   0.48404
   7  20   6      518.50      470.40     11.05 o   0.48998
   8  20   6       99.70      110.07      9.32 o   0.49675
   9  20   6      247.39      191.88     10.96 o   0.50432
  10  20   6      787.45      871.95     17.95 o   0.51264
  11  20   6      183.10      221.21     11.10 o   0.52169
  12  20   6       85.88       64.54      9.75 o   0.53142
  13  20   6        1.47        7.24      9.04 o   0.54179
  14  20   6      525.40      477.72     13.87 o   0.55278
  15  20   6       50.44       47.55      8.55 o   0.56435
  16  20   6       56.02      106.23      9.66 o   0.57645
  17  20   6      320.58      335.57     10.36 o   0.58906
  18  20   6       59.28       46.48      7.31 o   0.60215
 -17  21   6       15.00       21.29      8.48 o   0.60437
 -16  21   6       74.23       83.87     10.28 o   0.59208
 -15  21   6      114.00      113.55      9.25 o   0.58030
 -14  21   6        1.69        7.44      8.93 o   0.56906
 -13  21   6      302.95      330.79     12.10 o   0.55839
 -12  21   6      355.61      405.69     14.56 o   0.54833
 -11  21   6        1.09        5.08      8.41 o   0.53891
 -10  21   6      769.54      743.63     16.30 o   0.53016
  -9  21   6     1215.53     1254.50     19.76 o   0.52211
  -8  21   6      406.92      481.45     15.51 o   0.51481
  -7  21   6     3326.09     3198.47     39.91 o   0.50828
  -6  21   6      265.90      303.44     13.65 o   0.50255
  -5  21   6      118.76      118.87     11.91 o   0.49765
  -4  21   6      194.50      171.82     13.82 o   0.49361
  -3  21   6        8.87       13.18     10.31 o   0.49044
  -2  21   6      489.57      439.59     16.01 o   0.48816
  -1  21   6     1014.63      907.73     18.05 o   0.48679
   0  21   6       82.50       87.01     10.49 o   0.48633
   1  21   6      531.25      489.17     15.20 o   0.48679
   2  21   6      556.16      557.22     11.92 o   0.48816
   3  21   6      148.61      118.54      8.58 o   0.49044
   4  21   6       17.59       12.66      9.11 o   0.49361
   5  21   6      273.57      288.86     10.64 o   0.49765
   6  21   6      517.23      539.74     14.24 o   0.50255
   7  21   6       45.96       67.90      9.85 o   0.50828
   8  21   6     1339.49     1381.05     20.95 o   0.51481
   9  21   6      351.52      293.25     10.25 o   0.52211
  10  21   6        1.16        4.10      9.01 o   0.53016
  11  21   6       39.49       38.60     10.73 o   0.53891
  12  21   6       76.58       68.09     10.63 o   0.54833
  13  21   6        2.11       17.14      9.81 o   0.55839
  14  21   6      305.05      311.64     10.90 o   0.56906
  15  21   6      157.49      189.74     10.03 o   0.58030
  16  21   6      116.82      142.08      7.58 o   0.59208
 -17 -21  -6      196.56      227.22     15.30 o   0.60437
 -15  22   6      110.95      108.17      9.94 o   0.59658
 -14  22   6        1.71        0.82      9.69 o   0.58565
 -13  22   6       10.41        9.45     10.51 o   0.57529
 -12  22   6      167.53      207.29     12.86 o   0.56553
 -11  22   6        3.16       15.59      9.10 o   0.55640
 -10  22   6      292.77      333.90     10.59 o   0.54793
  -9  22   6      163.65      223.63      9.95 o   0.54015
  -8  22   6       16.97       15.56     10.15 o   0.53309
  -7  22   6        6.58        0.00     10.14 o   0.52679
  -6  22   6       21.08       18.03     13.07 o   0.52126
  -5  22   6      526.10      448.12     22.48 o   0.51654
  -4  22   6      355.03      378.73     17.87 o   0.51264
  -3  22   6     1100.84     1208.71     29.57 o   0.50959
  -2  22   6       35.54       69.00     14.25 o   0.50740
  -1  22   6     1173.21     1238.14     29.87 o   0.50608
   0  22   6      227.84      208.62     16.16 o   0.50564
   1  22   6       51.98       50.12     14.15 o   0.50608
   2  22   6       40.08       51.81     11.01 o   0.50740
   3  22   6       33.64       33.81     10.79 o   0.50959
   4  22   6        5.10        1.56      9.14 o   0.51264
   5  22   6      386.57      322.44     13.68 o   0.51654
   6  22   6      309.94      304.16     11.46 o   0.52126
   7  22   6      205.96      241.38      9.76 o   0.52679
   8  22   6      221.80      219.28      9.47 o   0.53309
   9  22   6      101.20       93.54      8.34 o   0.54015
  10  22   6        3.45        6.13      8.41 o   0.54793
  11  22   6      326.55      397.85     14.98 o   0.55640
  12  22   6      141.94      125.10     10.33 o   0.56553
  13  22   6      131.99      136.93      9.81 o   0.57529
  14  22   6      316.59      317.81     14.99 o   0.58565
  15  22   6       23.47       30.69      7.45 o   0.59658
  14 -23  -6        1.03        0.00     12.26 o   0.60252
 -13  23   6      133.25      133.57     10.08 o   0.59246
 -12  23   6      341.61      395.62     15.77 o   0.58298
 -11  23   6      107.87       93.02      8.95 o   0.57413
 -10  23   6        8.77        9.94      8.66 o   0.56592
  -9  23   6       31.02       26.17      9.41 o   0.55839
  -8  23   6        1.00        1.72      9.44 o   0.55157
  -7  23   6      252.72      277.33     15.14 o   0.54548
  -6  23   6      142.55      226.95     14.98 o   0.54015
  -5  23   6      450.50      458.43     21.41 o   0.53559
  -4  23   6       22.52       37.30     13.24 o   0.53184
  -3  23   6     1542.37     1476.00     30.48 o   0.52890
  -2  23   6      577.66      593.25     22.59 o   0.52679
  -1  23   6      447.16      372.44     17.36 o   0.52552
   0  23   6        6.21       10.46     13.34 o   0.52509
   1  23   6       99.35      102.12     14.34 o   0.52552
   2  23   6      720.95      753.61     24.03 o   0.52679
   3  23   6     1600.59     1578.29     31.38 o   0.52890
   4  23   6        4.16       17.07     13.02 o   0.53184
   5  23   6      372.85      413.62     16.48 o   0.53559
   6  23   6       22.44       32.54      8.88 o   0.54015
   7  23   6      113.49      104.31      8.24 o   0.54548
   8  23   6      244.48      289.95      9.24 o   0.55157
   9  23   6      387.28      358.87     10.41 o   0.55839
  10  23   6       69.83       64.79      9.60 o   0.56592
  11  23   6       45.68       64.10      9.19 o   0.57413
  12  23   6      519.35      515.96     13.51 o   0.58298
  13  23   6        6.38       15.06      9.64 o   0.59246
  14  23   6       61.61       85.59      9.57 o   0.60252
 -11  24   6       14.67        7.58      7.08 o   0.59208
  10 -24  -6       43.37       51.73      9.83 o   0.58413
   9 -24  -6      135.89      150.37     16.50 o   0.57684
  -8  24   6      203.98      210.46     12.60 o   0.57024
  -7  24   6        2.34       11.52     11.08 o   0.56435
  -6  24   6      432.26      416.36     18.27 o   0.55919
  -5  24   6       64.85       64.96     12.25 o   0.55479
  -4  24   6        6.35        6.40     12.09 o   0.55117
  -3  24   6       17.33        9.56     12.20 o   0.54833
  -2  24   6      144.62      126.02     13.56 o   0.54630
  -1  24   6        4.60       17.64     12.41 o   0.54507
   0  24   6      671.25      682.28     22.30 o   0.54466
   1  24   6      297.87      249.74     15.18 o   0.54507
   2  24   6        0.42        0.00     12.18 o   0.54630
   3  24   6      147.71      167.85     13.97 o   0.54833
   4  24   6        1.74        0.35      9.38 o   0.55117
   5  24   6      123.63      122.09     10.47 o   0.55479
   6  24   6       18.08       22.50      9.45 o   0.55919
   7  24   6      204.17      220.41      9.40 o   0.56435
   8  24   6        8.88       11.80      7.64 o   0.57024
   9  24   6      147.24      159.75      9.61 o   0.57684
  10  24   6       92.90       80.00     10.84 o   0.58413
  11  24   6       90.61       96.54      8.17 o   0.59208
  12  24   6       33.00       15.98      8.91 o   0.60067
   9 -25  -6      314.16      322.46     18.69 o   0.59546
  -8  25   6        3.22        3.57      9.32 o   0.58906
  -7  25   6       28.35       24.69     10.03 o   0.58336
  -6  25   6       47.04       52.11     10.85 o   0.57838
  -5  25   6       61.20       80.28     11.43 o   0.57413
  -4  25   6        2.52        6.00     10.92 o   0.57063
  -3  25   6      161.91      183.34     12.99 o   0.56789
  -2  25   6      446.65      456.93     18.06 o   0.56592
  -1  25   6       85.89      124.03     12.55 o   0.56474
   0  25   6      179.90      181.03     13.18 o   0.56435
   1  25   6      454.47      438.41     18.54 o   0.56474
   2  25   6      176.87      167.18     13.00 o   0.56592
   3  25   6        1.47        0.84     10.96 o   0.56789
   4  25   6       43.10       63.11     11.48 o   0.57063
   5  25   6       54.24       44.36      8.82 o   0.57413
   6  25   6      299.83      319.19     12.59 o   0.57838
   7  25   6      609.81      632.52     12.11 o   0.58336
   8  25   6        0.09        7.01      7.66 o   0.58906
   9  25   6       52.37       57.89      9.55 o   0.59546
   7 -26  -6       42.66       54.72     12.36 o   0.60252
   6 -26  -6       86.66       83.33     13.46 o   0.59770
  -5  26   6      108.53      102.40     10.20 o   0.59358
  -4  26   6       79.47       70.57     10.13 o   0.59020
  -3  26   6        4.70        4.56      9.74 o   0.58755
  -2  26   6       45.82       28.48     10.05 o   0.58565
  -1  26   6        2.27       13.17     10.08 o   0.58451
   0  26   6       80.15       98.94     10.84 o   0.58413
   1  26   6      127.46      152.08     11.33 o   0.58451
   2  26   6      330.20      315.73     14.94 o   0.58565
   3  26   6       41.54       54.00     10.08 o   0.58755
   4  26   6      194.97      232.40     11.49 o   0.59020
   5  26   6      450.93      445.42     14.92 o   0.59358
   6  26   6        8.15       12.66     12.36 o   0.59770
   2 -27  -6       50.67       41.82     12.11 o   0.60547
  -1  27   6      129.07      139.69      9.50 o   0.60437
   0  27   6        6.71       14.53      8.32 o   0.60400
   1  27   6      391.73      371.61     13.05 o   0.60437
   2  27   6      131.42      134.17     13.11 o   0.60547
   0   1   7       18.81       36.93      7.15 o   0.23448
   1   1   7    19921.59    20687.09    115.51 o   0.23543
  -1   2   7       62.81      244.92      7.35 o   0.23825
   0   2   7     9554.26    11489.11     67.16 o   0.23731
   1   2   7     1913.76     1982.20     17.31 o   0.23825
   2   2   7       11.54       58.05      5.90 o   0.24104
  -2   3   7       94.72       74.52      5.51 o   0.24561
  -1   3   7       84.26      147.23      6.33 o   0.24288
   0   3   7      271.06      165.81      6.85 o   0.24196
   1   3   7      203.57      145.39      6.46 o   0.24288
   2   3   7     6077.59     6112.79     38.71 o   0.24561
   3   3   7     1366.45     1780.40     15.84 o   0.25011
  -3   4   7        1.52        9.30      4.99 o   0.25626
  -2   4   7     3450.78     3984.63     25.31 o   0.25188
  -1   4   7     1672.60     1885.80     15.20 o   0.24921
   0   4   7     2843.22     2966.12     19.35 o   0.24832
   1   4   7    20094.98    20281.58    107.72 o   0.24921
   2   4   7    24013.75    26576.57    145.68 o   0.25188
   3   4   7    11023.50    10124.50     56.60 o   0.25626
   4   4   7     1241.16     1431.53     13.24 o   0.26228
  -4   5   7     3600.90     3764.43     24.76 o   0.26981
  -3   5   7     2856.39     2915.87     20.54 o   0.26397
  -2   5   7     8297.86     7505.76     42.52 o   0.25972
  -1   5   7     9707.45    11023.53     59.44 o   0.25713
   0   5   7     4810.84     4061.67     24.41 o   0.25626
   1   5   7    10477.32    11328.72     60.45 o   0.25713
   2   5   7     1378.79     1406.00     12.70 o   0.25972
   3   5   7       10.98       12.06      4.83 o   0.26397
   4   5   7     2709.17     2583.93     20.13 o   0.26981
   5   5   7        2.65        8.80      5.35 o   0.27714
  -5   6   7     7149.40     6332.17     37.34 o   0.28585
  -4   6   7     1939.75     2121.97     16.35 o   0.27875
  -3   6   7      906.46      794.17     10.86 o   0.27309
  -2   6   7      973.66      933.98     10.81 o   0.26899
  -1   6   7      113.60      162.42      5.82 o   0.26649
   0   6   7     6110.60     5968.90     33.43 o   0.26565
   1   6   7     2763.95     2520.22     17.51 o   0.26649
   2   6   7       26.07      104.79      5.41 o   0.26899
   3   6   7     2593.61     2137.36     16.51 o   0.27309
   4   6   7     8250.25     8341.69     50.55 o   0.27875
   5   6   7      969.99     1138.59     13.79 o   0.28585
   6   6   7      756.13      792.30     11.47 o   0.29429
  -6   7   7     7628.39     7736.70     44.76 o   0.30397
  -5   7   7     1396.08     1589.67     14.85 o   0.29580
  -4   7   7       75.11       47.42      5.36 o   0.28895
  -3   7   7      324.93      311.46      7.71 o   0.28350
  -2   7   7     3709.26     3518.55     21.87 o   0.27954
  -1   7   7       62.83       94.54      5.45 o   0.27714
   0   7   7     1057.92     1127.73     11.62 o   0.27634
   1   7   7       11.88       26.72      5.32 o   0.27714
   2   7   7     5315.06     4873.49     32.05 o   0.27954
   3   7   7      241.07      317.93      7.18 o   0.28350
   4   7   7     1559.14     1416.44     13.50 o   0.28895
   5   7   7     3421.13     3639.98     26.90 o   0.29580
   6   7   7       21.58       24.02      5.83 o   0.30397
   7   7   7    14559.42    15232.39     87.66 o   0.31335
  -7   8   7     6430.24     6204.15     40.81 o   0.32384
  -6   8   7       34.36       86.65      6.42 o   0.31477
  -5   8   7      144.22      120.07      6.52 o   0.30689
  -4   8   7        0.18        6.35      5.50 o   0.30029
  -3   8   7      716.37      843.27     11.55 o   0.29505
  -2   8   7     1295.25     1430.74     13.22 o   0.29125
  -1   8   7    14815.37    14205.01     78.05 o   0.28895
   0   8   7     1241.22     1355.81     13.23 o   0.28817
   1   8   7     3346.10     3080.64     21.47 o   0.28895
   2   8   7       39.88       41.74      5.62 o   0.29125
   3   8   7       55.63       54.68      5.49 o   0.29505
   4   8   7        5.53       37.78      5.56 o   0.30029
   5   8   7     1080.86      851.12     11.96 o   0.30689
   6   8   7     1608.82     1696.60     16.52 o   0.31477
   7   8   7     3202.01     3053.59     24.26 o   0.32384
   8   8   7     3568.00     3587.41     31.11 o   0.33400
  -8   9   7      717.41      755.09     17.45 o   0.34515
  -7   9   7     3284.14     3439.72     29.40 o   0.33533
  -6   9   7     2395.51     2619.16     21.66 o   0.32658
  -5   9   7     2242.58     2200.52     20.02 o   0.31899
  -4   9   7    20423.73    19558.77    111.60 o   0.31264
  -3   9   7      193.79      262.32      8.00 o   0.30762
  -2   9   7     3515.01     3530.03     23.96 o   0.30397
  -1   9   7     4312.38     4451.41     27.52 o   0.30177
   0   9   7      834.53      839.47     10.96 o   0.30103
   1   9   7      813.87      807.82     11.04 o   0.30177
   2   9   7     7131.48     6544.78     39.82 o   0.30397
   3   9   7       57.22       47.82      5.61 o   0.30762
   4   9   7     2657.75     2501.87     20.00 o   0.31264
   5   9   7       32.90       47.96      6.29 o   0.31899
   6   9   7     2449.28     2139.76     19.03 o   0.32658
   7   9   7      272.13      324.74     10.18 o   0.33533
   8   9   7       19.20       31.23      8.20 o   0.34515
   9   9   7     2385.00     2524.68     30.31 o   0.35595
  -9  10   7     2016.71     2017.18     24.81 o   0.36765
  -8  10   7      575.42      528.15     14.87 o   0.35720
  -7  10   7     9671.52     9577.63     76.65 o   0.34772
  -6  10   7     6838.26     6879.13     51.32 o   0.33929
  -5  10   7      308.81      301.70      8.41 o   0.33199
  -4  10   7      653.74      666.34     11.93 o   0.32590
  -3  10   7       88.65       88.36      6.49 o   0.32108
  -2  10   7     1215.65     1475.57     14.21 o   0.31759
  -1  10   7     9332.56     9040.43     49.24 o   0.31548
   0  10   7      457.95      558.37     10.27 o   0.31477
   1  10   7       19.57       15.13      5.57 o   0.31548
   2  10   7      249.23      206.87      7.23 o   0.31759
   3  10   7      401.00      293.47      7.71 o   0.32108
   4  10   7      211.90      282.19      8.11 o   0.32590
   5  10   7      132.12      135.13      7.38 o   0.33199
   6  10   7      147.80      126.85      8.70 o   0.33929
   7  10   7      545.15      530.76     14.64 o   0.34772
   8  10   7      675.17      624.88     15.52 o   0.35720
   9  10   7     3085.31     2881.15     33.57 o   0.36765
  10  10   7     1952.77     1947.47     24.74 o   0.37898
 -10  11   7     1011.99      940.60     18.15 o   0.39113
  -9  11   7     7797.82     7869.91     65.56 o   0.38016
  -8  11   7      284.16      295.27     11.68 o   0.37006
  -7  11   7      200.56      200.55     10.55 o   0.36092
  -6  11   7        1.46       15.55      8.23 o   0.35281
  -5  11   7      142.76      123.55     10.40 o   0.34579
  -4  11   7      126.68      109.43      8.26 o   0.33995
  -3  11   7        0.60       16.80      6.33 o   0.33533
  -2  11   7      366.64      401.30      8.70 o   0.33199
  -1  11   7     1539.16     1581.57     14.93 o   0.32997
   0  11   7     6242.65     6107.32     38.50 o   0.32930
   1  11   7      246.48      307.84      8.22 o   0.32997
   2  11   7      777.37      659.07     10.99 o   0.33199
   3  11   7      560.43      498.24     12.36 o   0.33533
   4  11   7      310.98      286.87     10.74 o   0.33995
   5  11   7       69.67       46.26      7.76 o   0.34579
   6  11   7     9259.14     8941.65     66.87 o   0.35281
   7  11   7      116.56      176.67     10.16 o   0.36092
   8  11   7     4857.07     4782.91     43.77 o   0.37006
   9  11   7       58.53       61.21      9.47 o   0.38016
  10  11   7       38.58       45.44      9.67 o   0.39113
  11  11   7      596.34      617.74     16.41 o   0.40291
 -11  12   7     1235.32     1198.79     20.48 o   0.41543
 -10  12   7       50.31       75.87     10.32 o   0.40402
  -9  12   7     1254.26     1259.31     20.26 o   0.39340
  -8  12   7     1405.13     1533.51     21.87 o   0.38366
  -7  12   7      224.50      179.77     10.69 o   0.37485
  -6  12   7       67.10       75.80      9.25 o   0.36704
  -5  12   7     4982.23     4952.67     44.64 o   0.36030
  -4  12   7     3690.56     4033.14     38.19 o   0.35470
  -3  12   7    18558.40    18751.36    141.27 o   0.35027
  -2  12   7       39.30       44.76      7.93 o   0.34708
  -1  12   7      394.18      393.77     11.07 o   0.34515
   0  12   7       46.40       41.86      7.69 o   0.34450
   1  12   7     1491.65     1469.24     19.03 o   0.34515
   2  12   7      666.10      747.67     14.60 o   0.34708
   3  12   7     4707.09     4366.12     40.13 o   0.35027
   4  12   7     1288.96     1263.97     17.87 o   0.35470
   5  12   7      566.78      523.14     13.84 o   0.36030
   6  12   7     1932.26     2026.06     22.73 o   0.36704
   7  12   7      466.03      423.13     13.03 o   0.37485
   8  12   7      163.98      192.91     12.07 o   0.38366
   9  12   7     2454.30     2374.27     27.97 o   0.39340
  10  12   7      759.39      803.82     17.67 o   0.40402
  11  12   7      781.76      855.96     18.24 o   0.41543
  12  12   7      254.83      253.05      7.49 o   0.42759
 -12  13   7      985.34      899.03     11.56 o   0.44042
 -11  13   7      323.69      348.37      8.55 o   0.42863
 -10  13   7       10.52       17.52      9.82 o   0.41757
  -9  13   7      756.89      657.02     16.73 o   0.40731
  -8  13   7     1921.06     1727.51     23.43 o   0.39791
  -7  13   7      526.24      582.05     15.95 o   0.38942
  -6  13   7     1775.03     1851.19     23.93 o   0.38191
  -5  13   7      348.73      409.07     12.96 o   0.37544
  -4  13   7       74.96       63.81      9.37 o   0.37006
  -3  13   7     1344.21     1264.99     19.72 o   0.36583
  -2  13   7      299.40      288.39     10.49 o   0.36277
  -1  13   7      182.73      245.44     10.20 o   0.36092
   0  13   7     4437.80     4252.80     36.87 o   0.36030
   1  13   7      583.99      533.87     13.53 o   0.36092
   2  13   7      229.25      248.48     10.96 o   0.36277
   3  13   7       41.97       30.02      8.77 o   0.36583
   4  13   7     1052.21     1020.46     15.84 o   0.37006
   5  13   7        0.37        5.47      7.85 o   0.37544
   6  13   7      297.90      247.39     10.56 o   0.38191
   7  13   7      288.32      250.50     10.88 o   0.38942
   8  13   7       61.08       80.68     11.14 o   0.39791
   9  13   7     1413.00     1386.95     21.49 o   0.40731
  10  13   7     1318.20     1202.71     22.46 o   0.41757
  11  13   7      151.71      182.72      7.31 o   0.42863
  12  13   7      432.93      449.61      9.78 o   0.44042
  13  13   7      233.32      242.76      7.97 o   0.45288
 -13  14   7      424.78      433.55     10.53 o   0.46597
 -12  14   7      147.73      145.92      7.93 o   0.45387
 -11  14   7     1465.55     1408.54     14.55 o   0.44244
 -10  14   7       55.64       56.01      6.62 o   0.43173
  -9  14   7      834.33      812.87     15.86 o   0.42182
  -8  14   7     2201.13     2076.57     26.05 o   0.41274
  -7  14   7      697.27      636.15     16.45 o   0.40457
  -6  14   7      486.78      478.79     15.92 o   0.39735
  -5  14   7      350.41      320.48     12.39 o   0.39113
  -4  14   7      299.10      343.77     13.92 o   0.38597
  -3  14   7     6398.43     6494.13     61.50 o   0.38191
  -2  14   7     1404.71     1389.29     20.99 o   0.37898
  -1  14   7     2099.20     2089.04     25.70 o   0.37722
   0  14   7      460.28      509.78     14.90 o   0.37663
   1  14   7     3636.59     3496.69     42.97 o   0.37722
   2  14   7     1309.00     1259.77     20.18 o   0.37898
   3  14   7        7.37       14.98     10.12 o   0.38191
   4  14   7       49.87       71.72      9.86 o   0.38597
   5  14   7     1101.59     1041.34     18.98 o   0.39113
   6  14   7      592.24      602.54     16.54 o   0.39735
   7  14   7     9740.04     9297.36     76.37 o   0.40457
   8  14   7     1311.04     1298.89     23.10 o   0.41274
   9  14   7     1054.89      986.18     18.49 o   0.42182
  10  14   7      116.38      152.79      7.48 o   0.43173
  11  14   7       48.09       42.04      6.80 o   0.44244
  12  14   7      414.64      389.99      9.10 o   0.45387
  13  14   7     2687.79     2687.48     21.11 o   0.46597
  14  14   7        3.08       21.43      7.21 o   0.47871
 -14  15   7     2164.91     2167.44     21.63 o   0.49201
 -13  15   7       83.90      104.40      7.92 o   0.47964
 -12  15   7      363.01      322.42      9.43 o   0.46788
 -11  15   7      494.23      500.77     10.78 o   0.45680
 -10  15   7     2188.50     2019.76     18.02 o   0.44644
  -9  15   7      179.01      256.83      8.27 o   0.43686
  -8  15   7      226.08      239.11      8.07 o   0.42811
  -7  15   7       68.31       77.58     11.61 o   0.42023
  -6  15   7       37.84       33.17     11.11 o   0.41328
  -5  15   7        0.75       26.99     10.98 o   0.40731
  -4  15   7     3091.02     2824.27     34.32 o   0.40236
  -3  15   7       92.02       89.86     11.53 o   0.39847
  -2  15   7      388.69      423.21     15.06 o   0.39566
  -1  15   7      441.53      428.59     15.25 o   0.39397
   0  15   7      428.75      396.61     13.58 o   0.39340
   1  15   7      243.33      198.63     11.67 o   0.39397
   2  15   7     5590.77     5460.02     60.23 o   0.39566
   3  15   7       25.54       65.67     10.08 o   0.39847
   4  15   7     9534.03     9068.87     74.54 o   0.40236
   5  15   7      312.50      384.13     13.44 o   0.40731
   6  15   7      352.09      342.05     13.29 o   0.41328
   7  15   7      145.75      154.78     11.62 o   0.42023
   8  15   7      201.63      231.17      8.24 o   0.42811
   9  15   7      406.63      416.55     10.36 o   0.43686
  10  15   7      797.68      755.24     12.93 o   0.44644
  11  15   7       47.77       40.12      7.40 o   0.45680
  12  15   7      430.05      492.10     11.47 o   0.46788
  13  15   7      102.34      134.10      8.64 o   0.47964
  14  15   7     2064.10     1855.73     19.90 o   0.49201
  15  15   7      111.12       87.14      9.01 o   0.50497
 -15  16   7       80.36       54.20      9.85 o   0.51847
  14 -16  -7      262.62      277.34     13.86 o   0.50585
  13 -16  -7      617.03      623.41     16.41 o   0.49382
 -12  16   7        4.33       28.11      7.36 o   0.48241
 -11  16   7     1063.22     1066.49     13.98 o   0.47168
 -10  16   7      552.92      576.17     11.18 o   0.46165
  -9  16   7     1124.17     1101.96     13.61 o   0.45239
  -8  16   7     1165.70     1057.32     13.35 o   0.44394
  -7  16   7     4990.55     4784.52     36.35 o   0.43635
  -6  16   7      236.05      235.57      8.08 o   0.42967
  -5  16   7     3457.77     3369.67     28.50 o   0.42392
  -4  16   7      178.92      182.62     12.96 o   0.41917
  -3  16   7      195.51      198.02     14.78 o   0.41543
  -2  16   7      425.18      488.74     18.54 o   0.41274
  -1  16   7     1718.38     1742.48     24.25 o   0.41112
   0  16   7      124.84      148.24     11.65 o   0.41058
   1  16   7     1359.06     1237.47     22.89 o   0.41112
   2  16   7      473.92      441.14     14.28 o   0.41274
   3  16   7      744.04      725.42     17.72 o   0.41543
   4  16   7       32.58       34.59     10.16 o   0.41917
   5  16   7     1226.42     1192.51     17.20 o   0.42392
   6  16   7      649.12      688.92     12.97 o   0.42967
   7  16   7      583.58      532.91     12.21 o   0.43635
   8  16   7     2809.84     2679.85     23.21 o   0.44394
   9  16   7      487.66      426.20     10.80 o   0.45239
  10  16   7      564.36      536.69     11.87 o   0.46165
  11  16   7     3785.25     3546.78     29.14 o   0.47168
  12  16   7      123.33      137.68      7.99 o   0.48241
  13  16   7        9.26       12.21      8.09 o   0.49382
  14  16   7       15.89       24.76      8.60 o   0.50585
  15  16   7      130.58      155.12     10.70 o   0.51847
  16  16   7      393.84      383.40     12.49 o   0.53162
 -16  17   7     2274.34     2290.07     26.36 o   0.54527
  15 -17  -7        8.15       42.38     10.84 o   0.53245
  14 -17  -7       24.76        9.01     10.98 o   0.52018
  13 -17  -7       27.14        6.93      9.25 o   0.50849
  12 -17  -7      109.12      118.49     10.38 o   0.49742
 -11  17   7       42.21       60.14      7.99 o   0.48701
 -10  17   7     5173.62     5029.27     35.15 o   0.47731
  -9  17   7     1525.84     1628.66     16.92 o   0.46836
  -8  17   7     1324.48     1290.93     15.85 o   0.46020
  -7  17   7       27.79       55.25      7.65 o   0.45288
  -6  17   7       51.95       49.77      7.27 o   0.44644
  -5  17   7       49.05       55.18      7.26 o   0.44092
  -4  17   7      101.82       77.94      7.63 o   0.43635
  -3  17   7       37.61       41.08      6.87 o   0.43276
  -2  17   7       11.55       11.98      6.19 o   0.43018
  -1  17   7      303.81      299.59      7.80 o   0.42863
   0  17   7     1984.45     2097.31     18.52 o   0.42811
   1  17   7     2267.26     2270.49     19.74 o   0.42863
   2  17   7        6.61       27.27      6.47 o   0.43018
   3  17   7      905.90      851.50     12.61 o   0.43276
   4  17   7      660.40      629.39     12.39 o   0.43635
   5  17   7       15.85       39.83      7.89 o   0.44092
   6  17   7     1190.35     1069.47     14.50 o   0.44644
   7  17   7      137.29      132.42      8.37 o   0.45288
   8  17   7     1535.48     1552.39     17.27 o   0.46020
   9  17   7      174.47      229.46      9.41 o   0.46836
  10  17   7        4.19       13.26      7.74 o   0.47731
  11  17   7        5.10       24.60      7.29 o   0.48701
 -12 -17  -7        0.66        2.94      9.58 o   0.49742
  13  17   7       58.28       38.11      8.75 o   0.50849
  14  17   7     1164.46     1247.65     18.00 o   0.52018
  15  17   7      291.75      310.86     11.62 o   0.53245
  16  17   7      257.10      292.32     10.98 o   0.54527
  17  17   7       44.71       71.84      8.76 o   0.55859
 -17  18   7       21.56        1.64      8.94 o   0.57237
  16 -18  -7       77.48       88.92     12.97 o   0.55938
  15 -18  -7      282.21      260.80     15.43 o   0.54690
  14 -18  -7       97.34       84.28     11.29 o   0.53496
  13 -18  -7      945.68     1019.84     21.44 o   0.52360
  12 -18  -7       82.55       94.09      9.98 o   0.51285
  11 -18  -7       66.98       70.35      9.86 o   0.50276
  10 -18  -7      820.58      815.55     17.46 o   0.49337
  -9  18   7      682.45      638.55     13.72 o   0.48472
  -8  18   7      581.13      596.76     12.83 o   0.47684
  -7  18   7      296.13      272.49      8.77 o   0.46978
  -6  18   7      548.81      534.72     11.05 o   0.46358
  -5  18   7      214.59      221.52      8.67 o   0.45826
  -4  18   7      142.49      137.36      7.57 o   0.45387
  -3  18   7     3607.02     3562.27     26.11 o   0.45042
  -2  18   7       62.03       95.63      7.27 o   0.44794
  -1  18   7     1427.94     1364.49     16.05 o   0.44644
   0  18   7        8.10       41.63      7.01 o   0.44595
   1  18   7      119.80       80.77      7.84 o   0.44644
   2  18   7       31.27       51.90      7.63 o   0.44794
   3  18   7      637.92      611.77     12.63 o   0.45042
   4  18   7       45.10       46.56      7.69 o   0.45387
   5  18   7     1954.65     1868.34     19.79 o   0.45826
   6  18   7      880.78      907.68     13.64 o   0.46358
   7  18   7      265.24      253.25      9.19 o   0.46978
   8  18   7     1406.57     1368.56     16.20 o   0.47684
   9  18   7      167.90      169.56      8.91 o   0.48472
  10  18   7      747.06      739.17     15.02 o   0.49337
 -11 -18  -7     1054.96     1040.59     22.24 o   0.50276
  12  18   7      244.49      258.31     10.26 o   0.51285
  13  18   7      143.54       77.09      8.81 o   0.52360
  14  18   7      441.65      428.49     13.40 o   0.53496
  15  18   7      819.75      793.88     15.96 o   0.54690
  16  18   7        3.54       23.94      8.38 o   0.55938
  17  18   7      292.32      306.59     11.43 o   0.57237
  18  18   7        2.84       24.33      7.06 o   0.58583
 -18  19   7        4.81        2.73      7.27 o   0.59974
 -17  19   7        3.93        5.44      8.14 o   0.58659
 -16  19   7      239.77      269.78     10.96 o   0.57393
 -15  19   7       29.31       22.85      9.59 o   0.56177
 -14  19   7       85.95      135.77     11.12 o   0.55015
 -13  19   7      217.51      201.99     12.09 o   0.53911
  12 -19  -7     1618.15     1626.99     25.44 o   0.52868
  11 -19  -7      249.66      273.05     12.98 o   0.51890
 -10  19   7      143.00      167.73     10.51 o   0.50980
  -9  19   7      135.24      170.92      9.46 o   0.50143
   8 -19  -7      518.65      603.62     16.02 o   0.49382
  -7  19   7       22.60       44.10      8.27 o   0.48701
  -6  19   7     6464.87     6038.83     44.24 o   0.48103
  -5  19   7      159.19      219.89      8.87 o   0.47591
  -4  19   7     1770.05     1675.47     16.50 o   0.47168
  -3  19   7      265.17      381.15     10.23 o   0.46836
  -2  19   7        1.82       12.12      7.93 o   0.46597
  -1  19   7       83.35       81.01      7.85 o   0.46454
   0  19   7     2970.13     2905.67     24.35 o   0.46406
   1  19   7        1.17       15.82      7.41 o   0.46454
   2  19   7      758.69      753.49     13.18 o   0.46597
   3  19   7        8.53       14.51      7.37 o   0.46836
   4  19   7      183.70      173.04      8.60 o   0.47168
   5  19   7      171.79      151.35      8.81 o   0.47591
   6  19   7       11.06        9.45      7.17 o   0.48103
   7  19   7      140.02      138.88      8.03 o   0.48701
  -8 -19  -7       60.05       60.71     10.07 o   0.49382
  -9 -19  -7       99.55       91.83     10.17 o   0.50143
 -10 -19  -7      260.23      184.81     12.68 o   0.50980
  11  19   7      112.82      107.83     10.26 o   0.51890
  12  19   7      829.90      761.14     16.56 o   0.52868
  13  19   7       44.30       49.05      8.18 o   0.53911
  14  19   7       14.45        1.75      8.66 o   0.55015
  15  19   7      462.32      412.20     12.92 o   0.56177
  16  19   7      235.42      221.44      9.28 o   0.57393
  17  19   7       42.51       44.33      8.54 o   0.58659
  18  19   7      555.63      557.08     12.48 o   0.59974
 -17  20   7      306.09      336.09     13.33 o   0.60122
 -16  20   7        1.22       29.18      8.04 o   0.58887
 -15  20   7      334.80      371.50     13.26 o   0.57702
 -14  20   7       25.56       54.45      9.49 o   0.56572
 -13  20   7       19.59       14.95      9.66 o   0.55499
 -12  20   7        3.08       13.28      9.91 o   0.54486
 -11  20   7     1054.99     1148.90     21.62 o   0.53537
 -10  20   7       69.76      123.30     11.28 o   0.52657
   9 -20  -7     3118.56     3070.59     47.06 o   0.51847
   8 -20  -7       30.74       71.02     13.50 o   0.51111
   7 -20  -7      429.48      358.34     13.78 o   0.50453
   6 -20  -7       73.80       67.41     11.10 o   0.49876
   5 -20  -7      115.88      123.71     11.66 o   0.49382
  -4  20   7      197.24      162.11     10.07 o   0.48975
  -3  20   7      989.72     1022.48     15.14 o   0.48655
  -2  20   7      165.16      175.28      9.72 o   0.48426
  -1  20   7        0.64        7.31      8.38 o   0.48288
   0  20   7      206.54      229.56      8.81 o   0.48241
   1  20   7     1210.28     1193.06     15.20 o   0.48288
   2  20   7      550.68      544.28     11.95 o   0.48426
   3  20   7      145.51      137.50      8.31 o   0.48655
   4  20   7        4.17        9.46      7.64 o   0.48975
   5  20   7       52.84       46.91      9.80 o   0.49382
   6  20   7      595.34      581.83     14.55 o   0.49876
   7  20   7       58.88       41.35      8.72 o   0.50453
  -8 -20  -7       14.87       23.30      9.50 o   0.51111
  -9 -20  -7      485.31      461.62     17.49 o   0.51847
  10  20   7       30.34       34.44      9.44 o   0.52657
  11  20   7       88.08       68.85      9.39 o   0.53537
  12  20   7        6.59       17.64      8.67 o   0.54486
  13  20   7        4.18        3.02      9.85 o   0.55499
  14  20   7       57.49       45.77      8.38 o   0.56572
  15  20   7      793.61      779.18     13.94 o   0.57702
  16  20   7        2.09        3.58      8.01 o   0.58887
  17  20   7       64.60       41.42      8.93 o   0.60122
  16 -21  -7       26.52       35.88     12.71 o   0.60418
 -15  21   7       17.91        3.85      9.49 o   0.59264
 -14  21   7       38.61       45.64     10.47 o   0.58164
 -13  21   7       99.82       86.10     11.35 o   0.57120
 -12  21   7      569.65      528.09     18.86 o   0.56137
 -11  21   7      591.78      570.41     16.25 o   0.55217
 -10  21   7       11.85       21.71      8.34 o   0.54363
  -9  21   7      154.28      188.73     10.05 o   0.53579
  -8  21   7       51.78       37.50      9.13 o   0.52868
  -7  21   7       69.51       45.57      9.26 o   0.52232
  -6  21   7      326.56      307.71     11.47 o   0.51674
  -5  21   7        0.29        3.77     10.80 o   0.51198
  -4  21   7      425.90      405.46     14.68 o   0.50805
  -3  21   7      315.97      399.77     19.78 o   0.50497
  -2  21   7     2981.95     2935.86     47.40 o   0.50276
  -1  21   7      519.90      589.80     19.10 o   0.50143
   0  21   7      580.94      531.37     18.93 o   0.50099
   1  21   7      571.10      598.33     15.91 o   0.50143
   2  21   7      105.72      107.87     10.10 o   0.50276
   3  21   7        9.09       27.81      9.46 o   0.50497
   4  21   7     1674.61     1618.06     22.58 o   0.50805
   5  21   7       20.25       31.97      9.44 o   0.51198
   6  21   7      223.95      228.31     10.91 o   0.51674
   7  21   7       11.64       30.94      8.24 o   0.52232
   8  21   7       71.82       62.32      9.44 o   0.52868
   9  21   7       18.61       35.90      9.16 o   0.53579
  10  21   7      134.28      131.09      9.61 o   0.54363
  11  21   7        4.40        3.93      8.29 o   0.55217
  12  21   7      700.38      768.98     17.29 o   0.56137
  13  21   7       21.31       37.83      9.33 o   0.57120
  14  21   7        9.71       14.98      8.53 o   0.58164
  15  21   7       31.97        7.27      9.55 o   0.59264
  16  21   7        4.41       11.09      8.19 o   0.60418
 -14  22   7       95.89       95.66      9.57 o   0.59788
 -13  22   7      278.82      328.14     11.60 o   0.58773
 -12  22   7       33.03       54.35      8.19 o   0.57818
 -11  22   7      256.64      211.61      8.67 o   0.56925
 -10  22   7       41.78       32.58      7.84 o   0.56097
  -9  22   7       81.46      101.51     10.14 o   0.55338
  -8  22   7      483.13      498.35     16.29 o   0.54649
  -7  22   7       85.35      134.53     11.03 o   0.54034
  -6  22   7       36.65       78.28     10.70 o   0.53496
  -5  22   7     2233.69     2251.47     30.94 o   0.53036
  -4  22   7       72.47      113.89     14.10 o   0.52657
  -3  22   7      110.81      126.40     14.37 o   0.52360
  -2  22   7       50.21       59.87     13.93 o   0.52146
  -1  22   7      517.06      511.66     23.24 o   0.52018
   0  22   7      119.59      118.14     14.55 o   0.51975
   1  22   7     1292.97     1363.21     23.99 o   0.52018
   2  22   7       68.72       62.74      9.44 o   0.52146
   3  22   7      227.24      245.46     10.87 o   0.52360
   4  22   7      219.37      251.59     10.89 o   0.52657
   5  22   7      180.40      196.69     10.31 o   0.53036
   6  22   7      151.23      159.71     11.73 o   0.53496
   7  22   7      654.30      576.08     14.74 o   0.54034
   8  22   7        5.16        8.90      7.62 o   0.54649
   9  22   7      635.72      664.16     14.52 o   0.55338
  10  22   7       44.66       40.73      8.23 o   0.56097
  11  22   7      175.39      155.53      8.64 o   0.56925
  12  22   7        9.55        5.57      8.64 o   0.57818
  13  22   7       74.07       73.00      8.49 o   0.58773
  14  22   7        2.22        8.35      8.98 o   0.59788
  12 -23  -7        7.96        8.62     12.91 o   0.59526
  11 -23  -7      191.10      164.82     15.70 o   0.58659
 -10  23   7      472.99      498.43     13.61 o   0.57856
  -9  23   7       16.25       34.08      8.77 o   0.57120
  -8  23   7      963.68      908.90     17.69 o   0.56454
  -7  23   7        0.08       30.12      9.41 o   0.55859
  -6  23   7        0.64        0.00     11.55 o   0.55338
  -5  23   7        2.25       14.33     12.17 o   0.54893
  -4  23   7       73.30      106.47     13.43 o   0.54527
  -3  23   7       21.38       34.11     12.80 o   0.54240
  -2  23   7     1022.21     1247.53     27.68 o   0.54034
  -1  23   7      951.32     1056.51     26.12 o   0.53911
   0  23   7       22.60       34.96     13.16 o   0.53869
   1  23   7      290.85      303.77     15.92 o   0.53911
   2  23   7      513.53      486.47     16.11 o   0.54034
   3  23   7      108.73      105.04     10.97 o   0.54240
   4  23   7       82.96       73.86     10.59 o   0.54527
   5  23   7       21.36       29.72      8.62 o   0.54893
   6  23   7      572.79      496.84     13.65 o   0.55338
   7  23   7       94.66      108.06      8.82 o   0.55859
   8  23   7     1152.70     1111.11     14.86 o   0.56454
   9  23   7        3.01       12.06      7.57 o   0.57120
  10  23   7      149.94      160.53      8.18 o   0.57856
  11  23   7      119.88      124.70      8.85 o   0.58659
  12  23   7       39.37       23.67      7.59 o   0.59526
  13  23   7      103.16       85.87     13.16 o   0.60454
  -9  24   7       33.80       46.73      7.79 o   0.58925
  -8  24   7       53.13       69.66     10.43 o   0.58278
  -7  24   7       19.15        3.25     10.25 o   0.57702
  -6  24   7       62.51       49.68     11.08 o   0.57198
  -5  24   7      298.95      342.27     17.12 o   0.56768
  -4  24   7      211.63      238.64     13.71 o   0.56414
  -3  24   7      489.23      492.97     19.00 o   0.56137
  -2  24   7      215.23      221.44     13.81 o   0.55938
  -1  24   7      836.80      884.09     22.83 o   0.55819
   0  24   7      154.11      180.22     13.51 o   0.55779
   1  24   7       21.90       13.81     11.90 o   0.55819
  -2 -24  -7        0.14        0.00     16.00 o   0.55938
   3  24   7      142.57      150.91     10.28 o   0.56137
   4  24   7       66.37       87.61      9.76 o   0.56414
   5  24   7      287.19      300.20     11.36 o   0.56768
   6  24   7      246.33      236.12      9.03 o   0.57198
   7  24   7      187.32      172.85      8.36 o   0.57702
   8  24   7       15.14       40.75      6.29 o   0.58278
   9  24   7        1.51        7.99      6.45 o   0.58925
  10  24   7      114.24      139.57     10.20 o   0.59638
  11  24   7      320.99      308.36     18.19 o   0.60418
  -7  25   7       54.83       82.64      9.67 o   0.59564
  -6  25   7      219.68      248.25     11.68 o   0.59076
  -5  25   7       49.49       66.09     10.29 o   0.58659
  -4  25   7      188.12      220.70     12.05 o   0.58317
  -3  25   7       37.95       49.88     10.55 o   0.58049
  -2  25   7       24.75       35.52     10.77 o   0.57856
  -1  25   7       25.09       23.98     10.69 o   0.57741
   0  25   7      371.39      389.53     16.72 o   0.57702
   1  25   7        9.17       16.62     10.55 o   0.57741
   2  25   7      918.71      941.89     20.99 o   0.57856
   3  25   7      238.04      247.10     12.58 o   0.58049
   4  25   7       21.82       29.22     10.33 o   0.58317
   5  25   7       67.47       68.18      8.40 o   0.58659
   6  25   7        4.26        7.99      7.61 o   0.59076
   7  25   7       16.54       25.70      7.31 o   0.59564
  -4  26   7       10.76       12.36      8.55 o   0.60233
  -3  26   7      296.89      272.61     12.88 o   0.59974
  -2  26   7       27.93       40.26      9.16 o   0.59788
  -1  26   7      329.39      323.51     13.43 o   0.59676
   0  26   7        2.23       14.89      9.11 o   0.59638
   1  26   7       62.64       74.91      9.59 o   0.59676
   2  26   7       15.60        7.03      8.92 o   0.59788
   3  26   7        0.09        5.02      8.78 o   0.59974
   4  26   7       18.15       21.74      8.56 o   0.60233
   0   0   8    25945.60    24053.21    256.99 o   0.26689
   0   1   8      194.47      209.72      5.94 o   0.26772
   1   1   8      200.12      147.46      5.74 o   0.26855
  -1   2   8     6148.45     6076.88     38.68 o   0.27103
   0   2   8     4290.27     4131.45     29.51 o   0.27020
   1   2   8     2540.13     2548.94     20.43 o   0.27103
   2   2   8      285.37      275.32      7.20 o   0.27348
  -2   3   8     2861.97     2912.27     21.44 o   0.27752
  -1   3   8    22237.39    22443.96    119.69 o   0.27511
   0   3   8      172.92      158.05      6.12 o   0.27430
   1   3   8    30410.47    29435.72    161.08 o   0.27511
   2   3   8      632.37      761.89     11.79 o   0.27752
   3   3   8      128.76      205.38      7.09 o   0.28151
  -3   4   8     1701.12     1927.44     16.79 o   0.28699
  -2   4   8     6803.10     6527.16     38.27 o   0.28309
  -1   4   8      174.03      176.13      6.39 o   0.28072
   0   4   8        0.94        8.95      4.98 o   0.27992
   1   4   8     1308.62     1222.92     12.50 o   0.28072
   2   4   8     4836.43     4968.15     32.68 o   0.28309
   3   4   8       63.06       40.47      5.53 o   0.28699
   4   4   8     6879.96     6506.70     39.53 o   0.29238
  -4   5   8     2450.91     2825.11     21.74 o   0.29915
  -3   5   8       77.31       48.64      5.85 o   0.29390
  -2   5   8     2282.37     2463.55     18.81 o   0.29008
  -1   5   8        0.42        6.03      4.91 o   0.28777
   0   5   8      745.62      746.03     10.75 o   0.28699
   1   5   8     4437.82     4368.09     28.37 o   0.28777
   2   5   8     1918.68     1945.65     16.29 o   0.29008
   3   5   8     8115.27     8279.20     55.33 o   0.29390
   4   5   8     2454.61     2354.69     19.70 o   0.29915
   5   5   8     5646.87     5762.32     39.89 o   0.30578
  -5   6   8     1139.58     1247.87     13.95 o   0.31369
  -4   6   8      173.12      163.56      7.15 o   0.30724
  -3   6   8      738.10      788.96     11.28 o   0.30212
  -2   6   8     1101.60      917.61     12.08 o   0.29841
  -1   6   8     3978.96     4218.54     27.19 o   0.29616
   0   6   8     6145.30     5744.78     34.23 o   0.29541
   1   6   8       36.53       46.59      5.42 o   0.29616
   2   6   8     1255.81     1084.59     12.74 o   0.29841
   3   6   8      276.28      223.07      7.43 o   0.30212
   4   6   8      399.39      439.82     10.19 o   0.30724
   5   6   8     1600.86     1828.59     19.37 o   0.31369
   6   6   8    14569.41    14089.42     78.77 o   0.32141
  -6   7   8      412.95      526.97     10.84 o   0.33029
  -5   7   8      185.09      204.57      7.83 o   0.32279
  -4   7   8       10.03       10.21      5.88 o   0.31652
  -3   7   8     5621.86     5130.89     33.73 o   0.31155
  -2   7   8      196.45      222.48      7.58 o   0.30796
  -1   7   8     3360.96     3261.76     22.89 o   0.30578
   0   7   8     2103.54     2184.22     17.92 o   0.30505
   1   7   8      928.52      975.90     12.49 o   0.30578
   2   7   8       91.80       66.09      6.05 o   0.30796
   3   7   8     3726.21     3348.84     24.00 o   0.31155
   4   7   8      641.56      695.24     12.13 o   0.31652
   5   7   8     3381.76     2907.46     24.89 o   0.32279
   6   7   8      687.10      756.04     12.39 o   0.33029
   7   7   8      546.28      612.65     13.88 o   0.33895
  -7   8   8     4159.88     4411.05     40.41 o   0.34866
  -6   8   8    14230.77    13719.36     98.81 o   0.34026
  -5   8   8      659.74      692.19     11.92 o   0.33298
  -4   8   8      108.16       51.76      6.74 o   0.32690
  -3   8   8        0.23        7.87      5.85 o   0.32210
  -2   8   8     2433.62     2413.66     20.22 o   0.31862
  -1   8   8     1812.98     1919.41     17.19 o   0.31652
   0   8   8     1382.51     1324.06     15.29 o   0.31581
   1   8   8      635.21      643.29     10.94 o   0.31652
   2   8   8      881.97      783.45     11.56 o   0.31862
   3   8   8      676.50      599.93     11.41 o   0.32210
   4   8   8      597.77      583.58     11.04 o   0.32690
   5   8   8      793.18      774.46     14.23 o   0.33298
   6   8   8       57.80       50.93      9.04 o   0.34026
   7   8   8        2.72       20.09      8.01 o   0.34866
   8   8   8      310.96      314.53     11.46 o   0.35812
  -8   9   8      372.24      406.22     13.80 o   0.36854
  -7   9   8      645.71      747.39     17.58 o   0.35936
  -6   9   8     1275.92     1235.20     20.61 o   0.35121
   5  -9  -8       77.23       40.92      9.46 o   0.34416
   4  -9  -8      303.94      303.38     12.50 o   0.33829
  -3   9   8     1143.70     1099.66     16.07 o   0.33365
  -2   9   8       29.22       47.56      6.58 o   0.33029
  -1   9   8      118.44      131.88      6.68 o   0.32826
   0   9   8      397.36      357.58      8.78 o   0.32759
   1   9   8     4467.78     4192.85     32.24 o   0.32826
   2   9   8     1228.73     1265.63     14.25 o   0.33029
  -3  -9  -8        8.63       15.15      7.03 o   0.33365
  -4  -9  -8      400.74      367.64     10.46 o   0.33829
   5   9   8      687.79      698.71     15.35 o   0.34416
   6   9   8      300.30      327.63     11.40 o   0.35121
   7   9   8     4222.35     4067.32     38.38 o   0.35936
   8   9   8      720.90      698.50     16.09 o   0.36854
   9   9   8     7161.62     6962.50     64.78 o   0.37868
  -9  10   8       44.82       59.95      9.60 o   0.38969
  -8  10   8     6269.92     6264.81     54.32 o   0.37985
  -7  10   8       68.75       52.75      9.09 o   0.37095
  -6  10   8       55.04       35.93      9.75 o   0.36306
  -5  10   8     1427.19     1431.85     22.69 o   0.35625
  -4  10   8     2784.17     2794.72     32.46 o   0.35058
  -3  10   8      868.54      952.78     17.78 o   0.34610
  -2  10   8    12718.14    12061.21     87.74 o   0.34287
  -1  10   8     2455.50     2605.64     24.58 o   0.34091
   0  10   8      501.38      471.93     11.88 o   0.34026
   1  10   8      312.61      312.99     10.07 o   0.34091
   2  10   8       78.48       93.33      8.03 o   0.34287
   3  10   8       87.36       84.74      7.94 o   0.34610
  -4 -10  -8     5163.35     4662.92     42.22 o   0.35058
   5  10   8       14.75       30.89      8.32 o   0.35625
   6  10   8     2838.52     2696.04     29.13 o   0.36306
   7  10   8     1948.80     1951.63     24.18 o   0.37095
   8  10   8      347.65      360.36     12.44 o   0.37985
   9  10   8       62.21      105.37     11.06 o   0.38969
  10  10   8      437.47      394.64     13.48 o   0.40040
 -10  11   8        2.25       20.03      9.61 o   0.41192
  -9  11   8     1001.11      889.89     18.08 o   0.40151
  -8  11   8       30.09       26.87      9.26 o   0.39197
  -7  11   8     1573.90     1511.59     21.95 o   0.38335
  -6  11   8      134.43      174.95     11.72 o   0.37572
  -5  11   8     7726.63     7422.17     68.40 o   0.36914
  -4  11   8     1805.04     1952.96     26.97 o   0.36367
  -3  11   8      455.01      392.43     12.48 o   0.35936
  -2  11   8      753.32      732.91     16.00 o   0.35625
  -1  11   8      139.19      160.94      9.06 o   0.35437
   0  11   8      150.58      153.84      9.02 o   0.35374
   1  11   8     7838.83     7270.63     56.12 o   0.35437
   2  11   8      285.23      221.14      9.69 o   0.35625
   3  11   8      163.84      185.35      9.30 o   0.35936
  -4 -11  -8       56.87       40.09     10.70 o   0.36367
   5  11   8     1733.99     1595.73     20.16 o   0.36914
   6  11   8       69.83      111.46      9.81 o   0.37572
   7  11   8      135.45      153.69     10.37 o   0.38335
   8  11   8      915.69      917.30     18.15 o   0.39197
   9  11   8      182.08      229.62     11.86 o   0.40151
  10  11   8       45.74       57.79     10.27 o   0.41192
  11  11   8      299.88      277.83      9.16 o   0.42312
 -11  12   8        2.80       30.01      6.51 o   0.43506
 -10  12   8       65.73       75.14      7.09 o   0.42417
  -9  12   8       23.21       26.51      9.80 o   0.41408
  -8  12   8     1400.70     1361.63     21.27 o   0.40483
  -7  12   8       47.64       48.20     10.66 o   0.39649
  -6  12   8      771.43      775.92     18.95 o   0.38912
  -5  12   8       23.07       22.06      9.99 o   0.38277
  -4  12   8      288.72      277.13     12.85 o   0.37750
  -3  12   8     1316.49     1249.18     19.64 o   0.37334
  -2  12   8     3910.01     3568.97     35.42 o   0.37035
  -1  12   8      781.55      848.64     15.95 o   0.36854
   0  12   8     1368.61     1343.53     18.49 o   0.36794
   1  12   8       41.97       58.54      8.33 o   0.36854
   2  12   8     8502.71     8273.89     63.03 o   0.37035
   3  12   8      341.90      379.95     12.50 o   0.37334
   4  12   8       28.26       30.27      8.94 o   0.37750
   5  12   8      311.94      272.53     10.80 o   0.38277
   6  12   8      351.42      387.10     13.00 o   0.38912
   7  12   8      354.50      440.67     13.74 o   0.39649
   8  12   8     3904.73     3771.34     41.34 o   0.40483
   9  12   8      613.03      569.87     16.36 o   0.41408
  10  12   8      823.39      743.58     12.22 o   0.42417
  11  12   8      662.57      645.54     11.12 o   0.43506
  12  12   8      120.77      118.42      6.77 o   0.44668
 -12  13   8       61.79       86.05      6.51 o   0.45898
 -11  13   8      621.64      596.17     10.99 o   0.44768
 -10  13   8        9.84       13.90      6.39 o   0.43711
  -9  13   8      770.43      672.43     11.20 o   0.42731
  -8  13   8        7.70       19.35      9.83 o   0.41836
  -7  13   8       19.03       22.33     10.61 o   0.41029
  -6  13   8        6.93       12.96     10.36 o   0.40318
  -5  13   8     1208.95     1160.52     21.69 o   0.39705
  -4  13   8     1303.83     1281.45     22.59 o   0.39197
  -3  13   8     2222.85     2189.70     26.51 o   0.38797
  -2  13   8       55.11       52.30      9.47 o   0.38509
  -1  13   8     9632.58     9703.72     72.79 o   0.38335
   0  13   8      735.39      711.52     15.45 o   0.38277
   1  13   8        7.88       21.39      8.32 o   0.38335
   2  13   8     1176.76     1228.11     20.00 o   0.38509
   3  13   8      138.18      140.04     10.52 o   0.38797
   4  13   8      322.86      335.35     12.58 o   0.39197
   5  13   8     5469.49     5355.02     48.42 o   0.39705
   6  13   8     2077.90     2063.98     24.04 o   0.40318
   7  13   8     2812.43     2939.84     31.93 o   0.41029
   8  13   8       31.61       33.32     11.03 o   0.41836
   9  13   8      646.05      587.14     10.40 o   0.42731
  10  13   8      347.32      336.41      8.05 o   0.43711
  11  13   8     1066.05     1063.60     12.34 o   0.44768
  12  13   8     1352.50     1265.22     13.12 o   0.45898
  13  13   8     2006.08     1958.81     16.70 o   0.47095
 -13  14   8      378.01      299.47      8.84 o   0.48356
 -12  14   8     2000.40     1916.64     16.88 o   0.47190
 -11  14   8        3.47       51.67      6.67 o   0.46092
 -10  14   8     2280.29     2157.53     18.09 o   0.45065
  -9  14   8        5.28       22.42      6.42 o   0.44116
  -8  14   8      189.58      190.98      8.37 o   0.43249
  -7  14   8        0.14        3.93      6.85 o   0.42470
  -6  14   8     1818.93     1864.67     27.48 o   0.41783
  -5  14   8       57.77       58.97     11.12 o   0.41192
  -4  14   8      214.64      243.17     12.04 o   0.40702
  -3  14   8       11.32       20.61      9.43 o   0.40318
  -2  14   8     1175.47     1005.68     18.99 o   0.40040
  -1  14   8       49.77       79.13      9.42 o   0.39873
   0  14   8     1495.93     1563.93     20.74 o   0.39817
   1  14   8      257.51      317.65     12.69 o   0.39873
   2  14   8     5078.32     4719.20     40.83 o   0.40040
   3  14   8       13.35       17.61      8.77 o   0.40318
   4  14   8      338.21      349.38     14.43 o   0.40702
   5  14   8      201.17      204.01     13.06 o   0.41192
   6  14   8     2295.16     2255.55     27.67 o   0.41783
   7  14   8       21.93       45.52      7.22 o   0.42470
   8  14   8       65.59       90.03      7.17 o   0.43249
   9  14   8      263.40      308.57      8.67 o   0.44116
  10  14   8      192.72      166.86      7.33 o   0.45065
  11  14   8      171.40      148.20      7.18 o   0.46092
  12  14   8     1154.01     1069.95     13.25 o   0.47190
  13  14   8       13.48       15.94      6.48 o   0.48356
  14  14   8       34.92       25.72      7.75 o   0.49584
  14 -15  -8       26.24       57.89      8.52 o   0.50870
  13 -15  -8     1988.29     1759.21     21.43 o   0.49673
 -12  15   8       93.42      104.36      7.58 o   0.48539
 -11  15   8     1796.68     1605.68     16.01 o   0.47472
 -10  15   8      658.19      552.40     11.12 o   0.46477
  -9  15   8     4961.92     4592.14     31.41 o   0.45557
  -8  15   8        5.49       56.07      8.41 o   0.44718
  -7  15   8     2921.99     2722.04     24.31 o   0.43965
  -6  15   8       11.48        1.95      7.14 o   0.43301
  -5  15   8      236.07      244.17      9.11 o   0.42731
  -4  15   8       61.17       67.99      8.09 o   0.42260
  -3  15   8      124.47       87.82     11.97 o   0.41889
  -2  15   8      217.66      196.70     13.16 o   0.41622
  -1  15   8     1184.25     1127.16     22.10 o   0.41462
   0  15   8       21.71       25.23     11.02 o   0.41408
   1  15   8      614.20      578.98     16.42 o   0.41462
   2  15   8      267.67      300.29     14.36 o   0.41622
   3  15   8     2673.46     2726.49     30.90 o   0.41889
   4  15   8      658.32      722.32     13.80 o   0.42260
   5  15   8      137.95      128.95      7.87 o   0.42731
   6  15   8        7.75       16.15      7.01 o   0.43301
   7  15   8      217.10      220.14      8.07 o   0.43965
   8  15   8     1074.37      943.33     13.02 o   0.44718
   9  15   8      246.45      278.29      8.47 o   0.45557
  10  15   8      713.36      675.79     11.66 o   0.46477
  11  15   8       27.68       30.10      6.72 o   0.47472
  12  15   8      218.61      211.82      7.81 o   0.48539
 -13 -15  -8      947.39      843.38     15.59 o   0.49673
  14  15   8      191.44      175.44      8.62 o   0.50870
  15  15   8     2438.32     2340.36     22.49 o   0.52124
  15 -16  -8      161.39      141.53      9.89 o   0.53432
  14 -16  -8        3.04       11.06      8.00 o   0.52209
  13 -16  -8       13.49        8.75      8.19 o   0.51045
  12 -16  -8     1161.65     1201.49     17.83 o   0.49942
 -11  16   8        1.05       30.39      6.82 o   0.48905
 -10  16   8     1777.79     1685.55     16.35 o   0.47939
  -9  16   8        4.55        3.87      6.96 o   0.47048
  -8  16   8      604.89      634.91     13.00 o   0.46236
  -7  16   8        9.18        5.30      7.55 o   0.45508
  -6  16   8       29.89       36.45      7.71 o   0.44867
  -5  16   8        8.66        2.83      6.85 o   0.44318
  -4  16   8     3011.83     2832.54     22.28 o   0.43863
  -3  16   8      114.03      105.65      7.03 o   0.43506
  -2  16   8      364.58      365.51      8.81 o   0.43249
  -1  16   8       10.01        2.45      5.90 o   0.43095
   0  16   8        9.95       16.26      6.02 o   0.43043
   1  16   8     1568.19     1514.39     14.77 o   0.43095
   2  16   8     1908.41     1727.98     16.05 o   0.43249
   3  16   8     1149.82     1039.15     13.68 o   0.43506
   4  16   8      653.01      608.90     11.61 o   0.43863
   5  16   8      226.37      225.34      8.68 o   0.44318
   6  16   8     5104.74     4832.49     34.82 o   0.44867
   7  16   8       25.82       42.40      7.35 o   0.45508
   8  16   8      174.77      185.61      8.29 o   0.46236
   9  16   8       22.94       32.55      7.24 o   0.47048
  10  16   8      790.27      723.55     12.42 o   0.47939
  11  16   8        6.83       14.55      6.48 o   0.48905
 -12 -16  -8     3341.41     3290.85     28.93 o   0.49942
 -13 -16  -8       95.74      120.39     10.31 o   0.51045
  14  16   8       36.87       44.99      8.51 o   0.52209
  15  16   8       16.07       12.17      7.96 o   0.53432
  16  16   8      369.68      323.69     11.57 o   0.54709
  16 -17  -8       38.52       29.68      9.75 o   0.56037
  15 -17  -8      752.00      817.26     18.60 o   0.54791
  14 -17  -8       21.72       34.13      8.98 o   0.53599
  13 -17  -8       78.39       90.31      8.54 o   0.52465
  12 -17  -8       33.62       31.35      8.32 o   0.51392
  11 -17  -8     1538.03     1539.83     19.79 o   0.50386
  10 -17  -8      123.29      139.02      9.32 o   0.49449
  -9  17   8      364.06      325.43      9.49 o   0.48585
  -8  17   8      179.26      209.10      9.49 o   0.47800
  -7  17   8     2249.96     2169.91     22.35 o   0.47095
  -6  17   8       17.02       83.13      7.79 o   0.46477
  -5  17   8     7450.41     7086.89     53.18 o   0.45946
  -4  17   8       49.15       74.89      7.17 o   0.45508
  -3  17   8     2648.14     2562.28     19.78 o   0.45164
  -2  17   8       81.69       91.34      6.79 o   0.44917
  -1  17   8        7.22        8.75      6.20 o   0.44768
   0  17   8      493.82      484.18     10.27 o   0.44718
   1  17   8      409.17      353.89      8.64 o   0.44768
   2  17   8      354.01      373.71      9.42 o   0.44917
   3  17   8      410.78      434.99      9.63 o   0.45164
   4  17   8       89.77       60.59      7.03 o   0.45508
   5  17   8        0.74        3.43      6.93 o   0.45946
   6  17   8      100.83      146.97      8.66 o   0.46477
   7  17   8     1052.53     1103.32     14.47 o   0.47095
   8  17   8       50.55       29.80      7.17 o   0.47800
   9  17   8      189.23      239.70      9.35 o   0.48585
 -10 -17  -8       72.41       57.16      9.98 o   0.49449
 -11 -17  -8      134.73       98.31     10.27 o   0.50386
 -12 -17  -8        3.70        7.58      9.30 o   0.51392
  13  17   8     3717.34     3389.75     32.05 o   0.52465
  14  17   8      307.14      318.69     10.14 o   0.53599
  15  17   8      107.15      118.02      8.41 o   0.54791
  16  17   8       26.86       67.26      8.53 o   0.56037
 -17 -17  -8       11.91        4.41     11.05 o   0.57333
 -17  18   8        1.06       15.54      8.29 o   0.58677
  16 -18  -8      404.73      446.02     17.68 o   0.57411
  15 -18  -8      143.95      171.92     13.43 o   0.56195
  14 -18  -8     1148.13     1224.22     26.34 o   0.55034
  13 -18  -8       29.02       53.49     10.28 o   0.53930
  12 -18  -8      430.56      362.06     12.11 o   0.52888
  11 -18  -8      114.12      146.81      9.07 o   0.51910
  10 -18  -8       75.31       98.34      8.83 o   0.51001
   9 -18  -8      241.65      197.57     10.84 o   0.50164
   8 -18  -8     4048.53     4101.01     42.20 o   0.49404
  -7  18   8       75.33      143.97      8.53 o   0.48723
  -6  18   8     3004.11     2943.90     25.59 o   0.48125
  -5  18   8      441.20      423.75     10.62 o   0.47613
  -4  18   8       10.63       14.51      6.78 o   0.47190
  -3  18   8        7.43        5.91      6.23 o   0.46858
  -2  18   8     1537.53     1502.42     14.82 o   0.46620
  -1  18   8        6.21       10.27      6.93 o   0.46477
   0  18   8     1841.84     1740.39     16.12 o   0.46429
   1  18   8        5.05       20.89      6.56 o   0.46477
   2  18   8        2.47        9.03      6.44 o   0.46620
   3  18   8      234.79      209.56      8.04 o   0.46858
   4  18   8       72.96       61.25      7.41 o   0.47190
   5  18   8       10.67       11.71      7.08 o   0.47613
   6  18   8     1166.58     1171.79     17.37 o   0.48125
   7  18   8      226.20      267.90      9.57 o   0.48723
  -8 -18  -8      540.87      461.58     14.72 o   0.49404
  -9 -18  -8       63.59       51.97      9.89 o   0.50164
 -10 -18  -8     1223.13     1233.12     20.06 o   0.51001
 -11 -18  -8        2.42       12.18     10.78 o   0.51910
  12  18   8      173.43      185.92     10.46 o   0.52888
  13  18   8        4.61       62.33      8.19 o   0.53930
  14  18   8      329.71      330.14     10.04 o   0.55034
  15  18   8       32.12       30.59      8.30 o   0.56195
  16  18   8     2274.82     2230.22     24.50 o   0.57411
  17  18   8       15.68       33.22      8.30 o   0.58677
  18  18   8        9.50       18.57      7.47 o   0.59991
 -17  19   8      802.37      800.99     17.22 o   0.60065
 -16  19   8        5.90        3.77      9.63 o   0.58829
 -15  19   8        0.21        3.39      8.74 o   0.57643
 -14  19   8        0.32        6.70      9.27 o   0.56512
 -13  19   8       22.07       40.92      9.98 o   0.55437
 -12  19   8       43.50       44.36      8.78 o   0.54424
 -11  19   8     1267.50     1284.38     19.42 o   0.53474
  10 -19  -8       55.29       39.79     10.85 o   0.52592
   9 -19  -8       12.18        8.97     10.38 o   0.51781
   8 -19  -8        4.08        0.00     10.18 o   0.51045
   7 -19  -8       94.44       85.35      8.71 o   0.50386
   6 -19  -8       75.02       58.91      8.55 o   0.49808
  -5  19   8      866.35      877.41     15.34 o   0.49313
  -4  19   8       28.98       16.34      6.78 o   0.48905
  -3  19   8       18.57       17.02      7.60 o   0.48585
  -2  19   8       65.08       95.79      7.19 o   0.48356
  -1  19   8     3345.20     3087.16     23.42 o   0.48217
   0  19   8       40.13       56.88      7.06 o   0.48171
   1  19   8      565.53      598.93     11.49 o   0.48217
   2  19   8      774.15      779.42     12.27 o   0.48356
   3  19   8       76.44       87.86      7.26 o   0.48585
   4  19   8       90.24      133.99      8.59 o   0.48905
   5  19   8      572.75      557.56     14.04 o   0.49313
   6  19   8      229.39      217.37     11.12 o   0.49808
  -7 -19  -8      725.89      771.38     17.23 o   0.50386
  -8 -19  -8       84.72       89.48     10.10 o   0.51045
  -9 -19  -8      255.92      256.78     11.34 o   0.51781
 -10 -19  -8      405.31      378.26     15.07 o   0.52592
  11  19   8       19.60       13.73      9.04 o   0.53474
  12  19   8      649.19      668.48     15.41 o   0.54424
  13  19   8     2205.46     2276.58     25.89 o   0.55437
  14  19   8      160.42      135.55      7.83 o   0.56512
  15  19   8       61.57       40.10      7.74 o   0.57643
  16  19   8        0.33       20.03      8.14 o   0.58829
  17  19   8        8.19        4.69      8.65 o   0.60065
  16 -20  -8      212.04      261.47     12.36 o   0.60288
 -15  20   8        3.86       12.40      9.37 o   0.59131
 -14  20   8      197.92      208.74     12.10 o   0.58028
 -13  20   8        3.84        6.32      8.65 o   0.56983
 -12  20   8       11.77       30.77     11.43 o   0.55997
 -11  20   8       77.92      103.74     12.41 o   0.55074
  10 -20  -8      449.72      425.12     19.63 o   0.54219
   9 -20  -8        3.44       29.48     12.28 o   0.53432
   8 -20  -8        0.66       10.25      9.90 o   0.52719
   7 -20  -8       42.39       48.36      9.00 o   0.52081
   6 -20  -8      101.16       82.48      9.46 o   0.51522
   5 -20  -8      145.37      119.69      9.89 o   0.51045
   4 -20  -8     1492.45     1455.22     21.46 o   0.50650
  -3  20   8       84.58      119.69      9.14 o   0.50342
  -2  20   8      839.29      845.82     15.97 o   0.50120
  -1  20   8      114.88      128.35      8.90 o   0.49986
   0  20   8      972.31      936.69     15.97 o   0.49942
   1  20   8      778.72      866.18     17.69 o   0.49986
   2  20   8     3103.60     2866.75     32.12 o   0.50120
   3  20   8       57.34       97.17      9.99 o   0.50342
   4  20   8     1776.95     1686.05     23.23 o   0.50650
   5  20   8      171.96      212.98     10.89 o   0.51045
   6  20   8      319.14      296.66     11.60 o   0.51522
  -7 -20  -8       52.45       54.27      9.54 o   0.52081
  -8 -20  -8     2480.45     2406.04     32.38 o   0.52719
  -9 -20  -8       29.45       35.91     10.73 o   0.53432
  10  20   8     2242.01     2466.56     28.08 o   0.54219
  11  20   8      122.45      138.37      9.39 o   0.55074
  12  20   8       60.35       38.40      8.33 o   0.55997
  13  20   8      110.93       79.62      8.18 o   0.56983
  14  20   8      148.01      116.25      9.25 o   0.58028
  15  20   8        8.33        9.30      7.87 o   0.59131
 -16 -20  -8      247.24      243.37     15.55 o   0.60288
 -14  21   8       31.15       37.20      7.19 o   0.59581
 -13  21   8      879.85      911.93     15.84 o   0.58563
 -12  21   8      139.05      142.89      7.95 o   0.57605
 -11  21   8       29.92       47.30      8.95 o   0.56708
 -10  21   8        0.07       15.30      9.12 o   0.55877
  -9  21   8      642.27      737.52     17.39 o   0.55115
  -8  21   8       17.72       54.15      8.66 o   0.54424
  -7  21   8     2440.09     2552.41     28.70 o   0.53806
  -6  21   8       15.21       44.26      9.03 o   0.53265
  -5  21   8       33.84       35.71      8.03 o   0.52803
  -4  21   8       52.97       32.61      8.16 o   0.52422
  -3  21   8        1.18        5.29      7.83 o   0.52124
  -2  21   8       86.46      100.14     11.47 o   0.51910
  -1  21   8     1724.40     1615.14     26.25 o   0.51781
   0  21   8       50.22       77.84      9.45 o   0.51738
   1  21   8      411.46      404.19     13.75 o   0.51781
   2  21   8        1.55       14.96      9.10 o   0.51910
   3  21   8      214.39      234.68     10.81 o   0.52124
   4  21   8      609.18      510.03     14.94 o   0.52422
   5  21   8      169.06      156.56     10.23 o   0.52803
   6  21   8       20.23       14.31      8.87 o   0.53265
  -7 -21  -8      152.16      116.57     11.03 o   0.53806
  -8 -21  -8      207.15      238.01     12.14 o   0.54424
   9  21   8      146.43      125.70      9.39 o   0.55115
  10  21   8       54.67       52.74      8.51 o   0.55877
  11  21   8      228.84      214.07      9.26 o   0.56708
  12  21   8       33.06       55.38      7.64 o   0.57605
  13  21   8      309.48      328.35     12.17 o   0.58563
  14  21   8       19.32       27.02      7.74 o   0.59581
  13 -22  -8       46.93       43.71     13.06 o   0.60177
  12 -22  -8      470.76      560.57     15.74 o   0.59244
 -11  22   8       29.46       58.29     10.24 o   0.58373
 -10  22   8     1020.38     1125.54     18.36 o   0.57566
  -9  22   8        8.06       28.75      8.72 o   0.56826
  -8  22   8       80.65       71.15      8.17 o   0.56156
  -7  22   8       10.32       14.35      8.04 o   0.55558
  -6  22   8       11.30       14.88      8.10 o   0.55034
  -5  22   8        2.19       19.66      9.86 o   0.54587
  -4  22   8      492.17      512.84     16.85 o   0.54219
  -3  22   8        3.09       12.14     12.71 o   0.53930
  -2  22   8        0.37        0.00     10.12 o   0.53723
  -1  22   8       18.08        4.87     10.33 o   0.53599
   0  22   8      597.91      579.56     17.68 o   0.53557
   1  22   8      127.88      179.06      9.85 o   0.53599
   2  22   8      185.38      181.55     10.02 o   0.53723
   3  22   8       74.71       84.54      9.23 o   0.53930
   4  22   8      511.84      490.47     13.98 o   0.54219
   5  22   8       44.84       53.64      8.76 o   0.54587
   6  22   8     1903.78     1924.32     26.97 o   0.55034
   7  22   8       62.02      115.36     10.32 o   0.55558
   8  22   8      425.67      466.66     13.01 o   0.56156
   9  22   8       19.69       27.94      7.84 o   0.56826
  10  22   8      268.85      305.07     10.14 o   0.57566
  11  22   8      156.68      138.27      7.86 o   0.58373
  12  22   8      282.79      295.97      9.59 o   0.59244
  13  22   8       24.99       48.15      7.39 o   0.60177
  11 -23  -8       91.19      120.76     13.76 o   0.60065
 -10  23   8      105.35       67.65      9.74 o   0.59282
  -9  23   8       35.58       61.40     10.18 o   0.58563
  -8  23   8        9.32        5.23      8.22 o   0.57913
  -7  23   8      207.36      186.88      9.97 o   0.57333
  -6  23   8       41.32       24.03      8.90 o   0.56826
  -5  23   8      183.58      234.44     13.74 o   0.56393
  -4  23   8       13.67       29.81     11.96 o   0.56037
  -3  23   8     1301.60     1347.99     27.07 o   0.55758
  -2  23   8       50.81       79.33     12.45 o   0.55558
  -1  23   8       17.43       37.12     12.19 o   0.55437
   0  23   8       60.17       60.16     10.03 o   0.55397
   1  23   8       42.10       29.91      9.93 o   0.55437
   2  23   8       47.39       52.57      8.32 o   0.55558
   3  23   8     1473.13     1461.89     22.77 o   0.55758
   4  23   8        4.75       32.85      9.57 o   0.56037
   5  23   8        3.45        1.33      9.06 o   0.56393
   6  23   8       86.04      109.85      8.39 o   0.56826
   7  23   8        1.25        0.26      7.51 o   0.57333
   8  23   8       99.29       98.83      9.05 o   0.57913
   9  23   8       71.23      115.35      7.50 o   0.58563
  10  23   8       21.09       35.47      6.63 o   0.59282
  11  23   8      743.13      749.92     16.79 o   0.60065
  -8  24   8      414.31      465.05     21.28 o   0.59693
  -7  24   8       28.23       50.45      9.55 o   0.59131
  -6  24   8      640.90      680.18     17.44 o   0.58639
  -5  24   8        1.36       17.71     10.08 o   0.58220
  -4  24   8        1.59        2.42     10.24 o   0.57875
  -3  24   8       18.78        7.78     10.58 o   0.57605
  -2  24   8      295.03      345.57     16.58 o   0.57411
  -1  24   8      165.45      189.66     12.82 o   0.57295
   0  24   8     1306.24     1280.99     24.99 o   0.57256
   1  24   8        7.34       31.08     11.08 o   0.57295
   2  24   8       86.03       70.24     11.51 o   0.57411
   3  24   8       19.11       36.12      7.42 o   0.57605
   4  24   8       12.51       24.40      7.36 o   0.57875
   5  24   8      204.04      194.06      8.32 o   0.58220
   6  24   8      225.88      259.29      8.86 o   0.58639
   7  24   8        2.06       20.71      7.67 o   0.59131
   8  24   8        1.06        1.27      8.75 o   0.59693
   9  24   8       14.54       19.34     12.11 o   0.60324
  -5  25   8       27.38       49.42      8.88 o   0.60065
  -4  25   8       47.99       33.40      9.04 o   0.59731
  -3  25   8      135.19      154.87     10.43 o   0.59469
  -2  25   8       11.95       14.31      9.35 o   0.59282
  -1  25   8      136.70      159.06     11.01 o   0.59169
   0  25   8       22.77       25.54      9.65 o   0.59131
   1  25   8       57.20       42.94      9.78 o   0.59169
   2  25   8        0.32        4.03      9.22 o   0.59282
   3  25   8      243.17      276.72     13.64 o   0.59469
   4  25   8        9.53       21.80      9.14 o   0.59731
  -5 -25  -8      439.36      430.12     20.33 o   0.60065
   0   1   9     5132.08     5238.12     38.79 o   0.30099
   1   1   9       99.16      111.28      6.62 o   0.30173
  -1   2   9    25966.16    26577.99    163.08 o   0.30393
   0   2   9     3657.25     3685.73     31.47 o   0.30320
   1   2   9       26.34       43.72      6.79 o   0.30393
   2   2   9     3495.88     3448.96     31.87 o   0.30613
  -2   3   9      550.50      581.20     12.47 o   0.30974
  -1   3   9      547.75      582.30     11.28 o   0.30758
   0   3   9     1343.78     1301.14     16.47 o   0.30685
   1   3   9      103.55       92.54      7.40 o   0.30758
   2   3   9     8860.60     8846.33     74.12 o   0.30974
   3   3   9     2418.29     2472.75     22.70 o   0.31332
  -3   4   9     1264.18     1401.80     16.67 o   0.31825
  -2   4   9     1128.77     1068.99     14.78 o   0.31474
  -1   4   9      217.40      224.50      7.40 o   0.31261
   0   4   9     5557.27     5582.58     38.32 o   0.31189
   1   4   9     4484.93     4589.94     37.57 o   0.31261
   2   4   9     5835.67     6241.41     54.07 o   0.31474
   3   4   9     6944.92     7027.58     50.22 o   0.31825
   4   4   9     1504.15     1556.02     17.12 o   0.32312
  -4   5   9      568.73      550.11     11.76 o   0.32926
  -3   5   9      797.88      814.12     14.27 o   0.32449
  -2   5   9     6639.61     6621.83     47.18 o   0.32104
  -1   5   9        7.82       10.17      5.52 o   0.31895
   0   5   9    11749.17    11932.00     70.50 o   0.31825
   1   5   9     1319.64     1297.45     14.52 o   0.31895
   2   5   9       68.65       79.83      7.35 o   0.32104
   3   5   9      615.35      609.74     12.37 o   0.32449
   4   5   9      140.95      117.74      7.48 o   0.32926
   5   5   9      708.38      714.16     14.09 o   0.33529
   5  -6  -9     4913.31     4770.69     46.82 o   0.34252
  -4   6   9     1125.37     1186.51     17.48 o   0.33662
  -3   6   9    12078.32    11748.77     70.46 o   0.33196
  -2   6   9     3619.37     3625.74     28.70 o   0.32858
  -1   6   9      577.69      605.30     11.18 o   0.32654
   0   6   9     2128.22     2482.45     21.76 o   0.32586
   1   6   9     1984.89     1874.71     16.80 o   0.32654
   2   6   9        7.25       13.53      5.84 o   0.32858
   3   6   9     4430.56     3959.98     30.63 o   0.33196
   4   6   9    10960.08    11384.74     78.39 o   0.33662
   5   6   9     8121.95     8031.21     65.25 o   0.34252
  -6  -6  -9     3885.50     3744.63     39.43 o   0.34960
   6  -7  -9     1838.68     1854.47     25.55 o   0.35779
   5  -7  -9     5118.04     5074.74     49.55 o   0.35088
   4  -7  -9     2260.62     2058.19     24.77 o   0.34512
  -3   7   9        8.31        8.87      6.71 o   0.34057
  -2   7   9      658.22      594.26     12.66 o   0.33728
   1  -7  -9      168.15      127.53      7.60 o   0.33529
   0  -7  -9     2094.03     2164.06     21.05 o   0.33463
  -1  -7  -9     3400.55     3323.13     27.68 o   0.33529
   2   7   9    10291.00    10301.62     70.77 o   0.33728
  -3  -7  -9      806.90      894.96     17.65 o   0.34057
  -4  -7  -9    10591.42    11253.08     88.00 o   0.34512
   5   7   9      565.30      753.01     15.62 o   0.35088
   6   7   9      167.03      221.86     10.23 o   0.35779
   7   7   9     4350.63     4372.80     40.53 o   0.36579
   7  -8  -9     2008.63     2022.02     27.38 o   0.37482
   6  -8  -9      350.89      355.79     13.30 o   0.36701
   5  -8  -9      373.01      314.41     12.48 o   0.36027
   4  -8  -9     1451.98     1392.04     21.71 o   0.35466
   3  -8  -9      227.18      282.17     11.69 o   0.35024
   2  -8  -9      977.57      896.56     17.98 o   0.34705
   1  -8  -9    12714.81    11998.40    102.42 o   0.34512
   0   8   9      761.22      845.29     16.13 o   0.34447
   1   8   9     6435.80     6365.67     49.67 o   0.34512
   2   8   9     1561.97     1727.17     20.12 o   0.34705
  -3  -8  -9      586.15      593.29     15.90 o   0.35024
  -4  -8  -9       21.45       21.97      9.90 o   0.35466
   5   8   9     3377.65     3173.89     32.04 o   0.36027
   6   8   9      385.18      360.02     11.95 o   0.36701
   7   8   9     3624.38     3636.98     35.80 o   0.37482
   8   8   9     1334.99     1281.80     20.10 o   0.38363
  -8   9   9      259.00      307.44     13.29 o   0.39337
   7  -9  -9     2059.84     2156.28     32.00 o   0.38479
   6  -9  -9      994.79      995.62     22.22 o   0.37719
   5  -9  -9       39.71       33.95     10.54 o   0.37063
   4  -9  -9    11636.56    11265.00    109.23 o   0.36518
   3  -9  -9      139.99      134.83     11.68 o   0.36089
  -2   9   9     1604.41     1578.53     23.47 o   0.35779
  -1   9   9     1274.06     1570.09     23.44 o   0.35592
   0   9   9      454.10      497.19     12.98 o   0.35529
   1   9   9      588.29      572.06     13.75 o   0.35592
   2   9   9     2060.13     1948.37     21.81 o   0.35779
  -3  -9  -9     1424.09     1455.87     20.18 o   0.36089
  -4  -9  -9     1520.60     1557.64     26.37 o   0.36518
   5   9   9     5217.32     5191.99     46.45 o   0.37063
   6   9   9     4135.75     4164.30     43.18 o   0.37719
   7   9   9        0.57        3.82      8.57 o   0.38479
   8   9   9       63.14      116.27     10.20 o   0.39337
   9   9   9     1992.34     1967.11     27.64 o   0.40288
  -9  10   9      915.27      860.91     18.04 o   0.41325
  -8  10   9     1538.44     1405.26     21.47 o   0.40399
  -7  10   9      874.21      912.30     19.93 o   0.39563
  -6  10   9     2198.87     2175.66     28.90 o   0.38824
  -5  10   9      230.64      229.48     12.35 o   0.38188
  -4  10   9     1119.81     1255.24     21.74 o   0.37660
  -3  10   9      998.46     1015.15     20.26 o   0.37243
  -2  10   9        3.64        5.16      9.17 o   0.36943
  -1  10   9     6294.31     6473.61     60.89 o   0.36762
   0  10   9       17.22       20.63      7.67 o   0.36701
   1  10   9     5183.99     5334.31     43.79 o   0.36762
   2  10   9     2809.92     3079.71     29.39 o   0.36943
  -3 -10  -9     4114.67     4292.17     40.10 o   0.37243
  -4 -10  -9       93.95      123.55     12.07 o   0.37660
   5  10   9      963.86      931.88     19.27 o   0.38188
   6  10   9      335.88      353.70     12.46 o   0.38824
   7  10   9        0.44       17.98      9.09 o   0.39563
   8  10   9      723.76      719.05     16.67 o   0.40399
   9  10   9     1743.16     1578.72     25.02 o   0.41325
  10  10   9      210.00      198.74      9.16 o   0.42337
 -10  11   9      122.49      106.65      6.96 o   0.43428
  -9  11   9      867.35      773.27     12.40 o   0.42442
  -8  11   9      467.33      499.34     16.78 o   0.41541
  -7  11   9      471.12      504.30     16.79 o   0.40728
  -6  11   9     1063.26     1073.96     21.14 o   0.40011
  -5  11   9      605.74      627.46     18.41 o   0.39394
  -4  11   9     2248.98     2093.91     28.40 o   0.38882
  -3  11   9      242.76      309.40     13.19 o   0.38479
  -2  11   9       95.82      109.69     10.91 o   0.38188
  -1  11   9        1.03       10.26      8.62 o   0.38013
   0  11   9    10594.89    10396.06     77.15 o   0.37954
   1  11   9        6.37       30.18      8.19 o   0.38013
   2  11   9     1950.76     2059.70     23.20 o   0.38188
  -3 -11  -9        9.90       23.12      8.77 o   0.38479
   4  11   9       71.36       87.65      9.77 o   0.38882
   5  11   9      453.83      453.38     15.55 o   0.39394
   6  11   9     1827.19     1886.83     24.49 o   0.40011
   7  11   9     2787.69     2723.32     30.38 o   0.40728
   8  11   9        6.28       15.85      9.48 o   0.41541
   9  11   9      300.30      233.69      8.19 o   0.42442
  10  11   9     1884.94     1772.59     15.35 o   0.43428
  11  11   9      296.51      262.38      8.09 o   0.44492
 -11  12   9      627.44      639.24     11.20 o   0.45629
 -10  12   9      200.41      182.88      7.53 o   0.44592
  -9  12   9      516.69      573.03     10.83 o   0.43633
  -8  12   9     2262.14     2066.25     18.42 o   0.42756
  -7  12   9      999.89      863.12     20.45 o   0.41967
  -6  12   9      161.95      147.50     12.32 o   0.41272
  -5  12   9      452.22      431.85     15.54 o   0.40674
  -4  12   9      417.77      499.66     16.26 o   0.40178
  -3  12   9     4827.85     4883.95     55.49 o   0.39788
  -2  12   9      495.51      565.54     17.43 o   0.39507
  -1  12   9      210.43      197.95     11.02 o   0.39337
   0  12   9     1606.71     1767.16     21.82 o   0.39281
   1  12   9       46.77       50.26      8.76 o   0.39337
   2  12   9      217.82      232.07     10.67 o   0.39507
  -3 -12  -9     3388.93     3301.12     42.19 o   0.39788
   4  12   9      461.79      498.53     14.64 o   0.40178
   5  12   9     1152.57     1213.53     22.07 o   0.40674
   6  12   9      307.48      270.09     13.39 o   0.41272
   7  12   9       62.96       74.94     10.30 o   0.41967
   8  12   9      495.69      484.37     10.56 o   0.42756
   9  12   9     1701.20     1599.86     14.58 o   0.43633
  10  12   9      918.40      798.26     11.27 o   0.44592
  11  12   9      773.46      618.89     10.48 o   0.45629
  12  12   9      496.76      453.87      9.19 o   0.46738
 -12  13   9      892.34      867.17     12.02 o   0.47915
 -11  13   9      927.82      767.81     11.68 o   0.46833
 -10  13   9      365.17      337.72      8.53 o   0.45824
  -9  13   9       53.67       64.22      7.49 o   0.44891
  -8  13   9       11.34       22.17      7.07 o   0.44039
  -7  13   9      467.25      492.51     10.28 o   0.43274
  -6  13   9       94.15      153.39      7.38 o   0.42599
  -5  13   9        2.02        7.39     10.64 o   0.42020
  -4  13   9     1344.33     1297.54     23.33 o   0.41541
  -3  13   9      268.67      171.98     12.45 o   0.41163
  -2  13   9       86.35       90.63     10.36 o   0.40892
  -1  13   9       20.86       25.83      9.51 o   0.40728
   0  13   9     8367.02     7999.44     62.25 o   0.40674
   1  13   9      349.34      378.40     12.27 o   0.40728
   2  13   9     2035.26     1933.95     25.12 o   0.40892
   3  13   9       30.94       28.70      9.73 o   0.41163
   4  13   9     1645.73     1610.59     23.15 o   0.41541
   5  13   9     1845.71     1898.47     27.29 o   0.42020
   6  13   9      179.88      205.48      7.67 o   0.42599
   7  13   9     1494.45     1500.05     14.88 o   0.43274
   8  13   9     1899.14     1788.43     17.06 o   0.44039
   9  13   9        2.60        9.28      6.33 o   0.44891
  10  13   9        4.84       17.90      6.14 o   0.45824
  11  13   9      111.52      104.23      6.65 o   0.46833
  12  13   9       18.46       31.06      6.20 o   0.47915
 -13 -13  -9       29.15       40.43      6.82 o   0.49063
  13 -14  -9      787.46      770.73     15.11 o   0.50274
 -12  14   9      283.55      275.53      9.05 o   0.49154
 -11  14   9     1192.86     1143.02     13.30 o   0.48100
 -10  14   9      522.77      530.60     10.93 o   0.47118
  -9  14   9     1183.37     1070.33     14.45 o   0.46211
  -8  14   9      378.82      339.61      9.47 o   0.45384
  -7  14   9      269.06      244.31      8.11 o   0.44642
  -6  14   9      119.86      104.01      7.15 o   0.43988
  -5  14   9      559.89      637.42     11.48 o   0.43428
  -4  14   9     1063.03      997.20     13.95 o   0.42964
  -3  14   9     3522.62     3532.99     25.84 o   0.42599
  -2  14   9      793.80      794.33     12.48 o   0.42337
  -1  14   9     1553.21     1415.73     19.70 o   0.42179
   0  14   9       78.39      119.07      9.05 o   0.42126
   1  14   9       27.51       37.36     10.13 o   0.42179
   2  14   9      465.81      568.69     11.43 o   0.42337
   3  14   9       79.29       75.55      6.62 o   0.42599
   4  14   9      132.15      149.98      7.13 o   0.42964
   5  14   9     1684.68     1573.71     15.23 o   0.43428
   6  14   9      345.21      332.98      9.30 o   0.43988
   7  14   9     5013.81     4708.84     33.55 o   0.44642
   8  14   9      580.77      554.56     10.77 o   0.45384
   9  14   9       23.87       10.85      6.43 o   0.46211
  10  14   9      168.44      179.19      7.70 o   0.47118
  11  14   9      300.57      284.59      7.91 o   0.48100
  12  14   9      310.69      338.32      8.49 o   0.49154
 -13 -14  -9     1239.49     1200.44     16.11 o   0.50274
 -14 -14  -9       17.53       10.62      8.06 o   0.51456
  14 -15  -9      951.53      959.67     15.63 o   0.52697
  13 -15  -9      448.21      436.00     13.02 o   0.51543
  12 -15  -9     1140.21     1133.60     17.30 o   0.50451
  11 -15  -9     3830.77     3633.92     32.20 o   0.49425
 -10  15   9      272.75      356.27      9.09 o   0.48469
  -9  15   9      763.35      737.34     12.79 o   0.47588
  -8  15   9      298.97      291.65      9.14 o   0.46786
  -7  15   9      115.22      107.73      7.91 o   0.46066
  -6  15   9      362.06      266.79      8.31 o   0.45433
  -5  15   9        1.75        7.60      6.91 o   0.44891
  -4  15   9        5.41        9.40      6.47 o   0.44442
  -3  15   9       57.92       82.55      6.55 o   0.44090
  -2  15   9      167.41      162.55      6.90 o   0.43836
  -1  15   9      376.80      340.83      8.52 o   0.43684
   0  15   9     1478.27     1487.55     14.28 o   0.43633
   1  15   9     1917.40     1819.67     16.19 o   0.43684
   2  15   9      116.94      122.67      6.67 o   0.43836
   3  15   9      272.13      252.74      8.22 o   0.44090
   4  15   9     5611.74     5318.73     35.33 o   0.44442
   5  15   9     1739.66     1749.96     17.98 o   0.44891
   6  15   9      459.63      449.13     11.80 o   0.45433
   7  15   9      259.74      333.14      9.33 o   0.46066
   8  15   9     3693.30     3483.87     25.74 o   0.46786
   9  15   9       11.57       25.27      6.74 o   0.47588
  10  15   9      656.86      659.69     11.48 o   0.48469
 -11 -15  -9     1074.60     1002.90     15.17 o   0.49425
 -12 -15  -9      165.57      192.22      8.77 o   0.50451
 -13 -15  -9      796.82      768.70     14.85 o   0.51543
  14  15   9     1501.03     1422.44     16.83 o   0.52697
 -15 -15  -9       30.44       21.20      7.69 o   0.53908
  15 -16  -9       28.86       15.30      7.24 o   0.55174
  14 -16  -9      179.28      217.64      9.06 o   0.53991
  13 -16  -9      436.49      467.85     12.88 o   0.52865
  12 -16  -9      101.10      127.02      8.86 o   0.51801
  11 -16  -9     1434.33     1341.40     18.55 o   0.50803
  10 -16  -9       88.25      123.25      9.14 o   0.49874
  -9  16   9     1327.43     1277.19     16.19 o   0.49018
  -8  16   9        1.91       16.69      7.67 o   0.48239
   7 -16  -9     4203.29     4005.04     33.59 o   0.47541
  -6  16   9      604.36      630.07     14.27 o   0.46928
  -5  16   9     3429.15     3520.88     27.07 o   0.46403
  -4  16   9      914.61      874.36     12.48 o   0.45969
  -3  16   9      218.40      229.71      8.13 o   0.45629
  -2  16   9        7.35        5.56      6.39 o   0.45384
  -1  16   9        1.79       11.44      6.24 o   0.45237
   0  16   9     1435.61     1375.04     14.21 o   0.45187
   1  16   9     1172.59     1105.62     12.51 o   0.45237
   2  16   9      611.91      673.37     11.44 o   0.45384
   3  16   9        2.60       23.23      6.30 o   0.45629
   4  16   9      783.22      823.31     13.30 o   0.45969
   5  16   9      703.49      600.33     12.30 o   0.46403
   6  16   9     1029.49      993.47     14.71 o   0.46928
   7  16   9     1640.13     1467.38     17.21 o   0.47541
   8  16   9       19.26       26.71      6.99 o   0.48239
   9  16   9     1847.61     1751.10     18.20 o   0.49018
 -10 -16  -9       16.87       27.14      8.32 o   0.49874
 -11 -16  -9     1660.60     1537.17     19.58 o   0.50803
 -12 -16  -9      345.25      341.40      9.55 o   0.51801
  13  16   9      216.60      216.01      8.56 o   0.52865
  14  16   9       54.10       72.07      7.33 o   0.53991
  15  16   9       27.29       18.03      6.68 o   0.55174
 -16 -16  -9       34.91       27.90      7.95 o   0.56412
  16 -17  -9      686.74      694.20     19.36 o   0.57700
  15 -17  -9        0.67       20.81      6.84 o   0.56491
  14 -17  -9      140.90      122.96      8.01 o   0.55336
  13 -17  -9      235.22      246.79      9.24 o   0.54238
  12 -17  -9        4.01        8.59      7.82 o   0.53201
  11 -17  -9      329.82      269.32      9.93 o   0.52230
  10 -17  -9     1602.18     1718.51     23.29 o   0.51326
   9 -17  -9       12.03       38.91      9.43 o   0.50495
   8 -17  -9     1866.25     1779.04     27.82 o   0.49739
  -7  17   9     1995.26     1949.86     23.01 o   0.49063
  -6  17   9      164.34      163.30      9.01 o   0.48469
  -5  17   9      768.63      741.90     13.07 o   0.47961
  -4  17   9      567.42      542.26     10.92 o   0.47541
  -3  17   9        4.70        9.12      6.27 o   0.47212
  -2  17   9     1209.77     1157.42     13.18 o   0.46976
  -1  17   9      862.53      849.71     12.29 o   0.46833
   0  17   9       28.34       22.71      6.28 o   0.46786
   1  17   9       52.60       62.12      6.81 o   0.46833
   2  17   9     1185.99     1164.26     12.91 o   0.46976
   3  17   9       47.77       67.86      7.07 o   0.47212
   4  17   9     1112.83     1095.46     13.65 o   0.47541
   5  17   9     3053.35     2912.07     24.17 o   0.47961
   6  17   9     2453.41     2226.14     21.36 o   0.48469
   7  17   9      290.59      210.70      9.35 o   0.49063
  -8 -17  -9       42.87       55.49      8.67 o   0.49739
  -9 -17  -9      273.88      238.59      9.87 o   0.50495
 -10 -17  -9        6.87        8.49      8.00 o   0.51326
 -11 -17  -9       82.16       81.91      8.44 o   0.52230
 -12 -17  -9       75.00       68.92      9.15 o   0.53201
  13  17   9      464.40      484.28     12.94 o   0.54238
  14  17   9     1768.15     1797.91     20.01 o   0.55336
  15  17   9       45.10       39.31      7.23 o   0.56491
 -16 -17  -9      188.73      219.47      8.90 o   0.57700
 -17 -17  -9       61.48       82.22     10.71 o   0.58960
 -16  18   9        4.87        8.93      9.45 o   0.59036
  15 -18  -9       18.55       40.17     15.70 o   0.57854
  14 -18  -9       12.94       38.05      8.80 o   0.56727
  13 -18  -9       62.86       92.11      8.65 o   0.55657
  12 -18  -9      630.41      640.06     16.64 o   0.54647
  11 -18  -9      116.05       78.58     10.40 o   0.53701
  10 -18  -9      232.36      271.62     12.60 o   0.52823
   9 -18  -9       57.47       71.88     10.89 o   0.52016
   8 -18  -9        9.02       10.64      8.92 o   0.51283
   7 -18  -9       23.65       24.53      9.08 o   0.50627
   6 -18  -9      582.90      588.86     16.04 o   0.50052
   5 -18  -9      119.13      117.59      8.95 o   0.49560
  -4  18   9      448.74      445.19      9.71 o   0.49154
  -3  18   9     2101.66     2174.00     17.70 o   0.48836
  -2  18   9      128.30      162.32      7.39 o   0.48607
  -1  18   9     1051.38      968.37     12.97 o   0.48469
   0  18   9      746.88      738.30     11.97 o   0.48423
   1  18   9       21.46       24.18      6.15 o   0.48469
   2  18   9      392.13      381.16      8.71 o   0.48607
   3  18   9     1269.78     1359.69     14.69 o   0.48836
   4  18   9      492.20      505.32     11.59 o   0.49154
  -5 -18  -9      560.35      497.69     15.50 o   0.49560
  -6 -18  -9      284.84      239.54     11.20 o   0.50052
  -7 -18  -9      142.20      139.71     10.25 o   0.50627
  -8 -18  -9      670.79      691.22     14.62 o   0.51283
  -9 -18  -9     1387.06     1260.63     17.54 o   0.52016
 -10 -18  -9      269.84      274.86      9.78 o   0.52823
 -11 -18  -9     1691.79     1684.22     25.85 o   0.53701
  12  18   9        0.70        9.08      8.49 o   0.54647
  13  18   9       16.89       32.06      8.35 o   0.55657
  14  18   9       12.37        7.38      6.98 o   0.56727
  15  18   9      304.14      269.03      8.31 o   0.57854
  16  18   9        0.03        0.99      7.72 o   0.59036
  17  18   9      153.20      187.25     14.25 o   0.60268
  16 -19  -9      207.68      220.78     11.01 o   0.60416
 -15  19   9       39.94       54.55      7.71 o   0.59262
 -14  19   9       40.72       61.85      8.35 o   0.58162
 -13  19   9      428.46      467.32     14.16 o   0.57118
  12 -19  -9      850.38      858.55     14.81 o   0.56135
  11 -19  -9       53.39       56.01      8.34 o   0.55215
  10 -19  -9       77.33       62.00      8.64 o   0.54361
   9 -19  -9       15.03        5.99      8.46 o   0.53577
   8 -19  -9      242.05      306.65     11.10 o   0.52865
   7 -19  -9        5.30       20.40      8.87 o   0.52230
   6 -19  -9     2505.16     2534.68     26.28 o   0.51672
   5 -19  -9       71.25      124.70      8.95 o   0.51196
   4 -19  -9     1873.79     1902.93     22.19 o   0.50803
   3 -19  -9      364.57      325.73     10.39 o   0.50495
   2 -19  -9      402.59      369.20     11.12 o   0.50274
  -1  19   9        9.99       14.53      7.42 o   0.50141
   0  19   9      637.61      701.11     13.68 o   0.50096
   1  19   9      132.61       97.81      8.81 o   0.50141
   2  19   9      443.83      433.30     13.16 o   0.50274
   3  19   9     1218.43     1237.03     17.78 o   0.50495
   4  19   9       40.96       32.40      8.35 o   0.50803
  -5 -19  -9      188.63      164.28     10.39 o   0.51196
  -6 -19  -9     5690.76     5414.14     52.27 o   0.51672
  -7 -19  -9       98.90      127.19      9.89 o   0.52230
  -8 -19  -9     1320.02     1277.60     19.86 o   0.52865
  -9 -19  -9     1534.42     1566.42     21.44 o   0.53577
 -10 -19  -9       12.43       38.23     10.09 o   0.54361
  11  19   9      678.23      632.46     14.68 o   0.55215
  12  19   9      975.70      950.12     16.02 o   0.56135
  13  19   9       71.01       80.51      8.11 o   0.57118
  14  19   9        2.37        4.47      6.97 o   0.58162
  15  19   9        7.62       33.88      7.72 o   0.59262
 -16 -19  -9      225.28      210.27     15.15 o   0.60416
  14 -20  -9       11.64       20.45      9.03 o   0.59636
 -13  20   9      313.45      304.69     11.41 o   0.58619
  12 -20  -9      224.12      239.88     12.71 o   0.57662
  11 -20  -9      225.42      253.95     13.37 o   0.56766
  10 -20  -9      102.53      130.24      9.98 o   0.55936
   9 -20  -9      885.42      892.36     18.37 o   0.55174
   8 -20  -9      630.68      674.81     17.32 o   0.54484
   7 -20  -9      458.58      444.23     16.16 o   0.53867
   6 -20  -9      337.66      352.45     11.76 o   0.53327
   5 -20  -9       52.05       54.25      9.10 o   0.52865
   4 -20  -9      319.05      338.45     13.27 o   0.52485
  -3  20   9       13.66       23.74      8.14 o   0.52187
  -2  20   9      955.74      910.29     14.19 o   0.51973
  -1  20   9       13.69       45.26      7.34 o   0.51844
   0  20   9      751.39      695.93     14.16 o   0.51801
   1  20   9      853.61      866.02     15.20 o   0.51844
   2  20   9      464.37      474.54     13.06 o   0.51973
   3  20   9        0.02       14.59      7.92 o   0.52187
   4  20   9       39.55       65.65      8.15 o   0.52485
   5  20   9        4.43        6.13      8.81 o   0.52865
  -6 -20  -9       62.69       66.04     10.85 o   0.53327
  -7 -20  -9      535.25      564.17     17.26 o   0.53867
  -8 -20  -9        8.21       18.33     10.00 o   0.54484
  -9 -20  -9        2.90       31.27      9.97 o   0.55174
  10  20   9       21.96       19.48      8.23 o   0.55936
  11  20   9      176.21      178.14      9.02 o   0.56766
  12  20   9      542.04      607.20     12.76 o   0.57662
  13  20   9      232.14      214.38      8.31 o   0.58619
  14  20   9       76.56       90.85      7.99 o   0.59636
  13 -21  -9        6.52       18.21      8.49 o   0.60157
 -12  21   9      585.75      659.38     13.53 o   0.59224
 -11  21   9        0.82       10.03      7.95 o   0.58353
 -10  21   9        1.01        6.77      8.32 o   0.57546
  -9  21   9       52.49       64.57      9.27 o   0.56805
  -8  21   9      175.11      189.40      9.13 o   0.56135
  -7  21   9      269.97      324.21     10.88 o   0.55537
  -6  21   9      461.83      492.82     12.30 o   0.55013
  -5  21   9       29.73       30.29      7.61 o   0.54565
  -4  21   9        0.61       10.12      7.46 o   0.54197
  -3  21   9      230.36      251.48      9.27 o   0.53908
  -2  21   9     1531.27     1551.38     18.89 o   0.53701
  -1  21   9       18.57       48.82      7.80 o   0.53577
   0  21   9     1076.32     1022.10     15.42 o   0.53535
   1  21   9       22.95       43.14      7.73 o   0.53577
   2  21   9      463.26      478.46     14.08 o   0.53701
   3  21   9      228.03      267.10     10.52 o   0.53908
   4  21   9     2428.46     2495.86     28.08 o   0.54197
   5  21   9      134.29      126.43      9.38 o   0.54565
  -6 -21  -9      135.99      108.36     10.59 o   0.55013
  -7 -21  -9       12.86       17.81      9.59 o   0.55537
  -8 -21  -9       24.35       15.48     11.58 o   0.56135
   9  21   9      327.27      353.20     13.93 o   0.56805
  10  21   9      154.61      176.96      8.63 o   0.57546
  11  21   9      166.30      129.92      7.91 o   0.58353
  12  21   9     1182.09     1062.97     14.48 o   0.59224
  13  21   9      175.32      153.81     10.04 o   0.60157
  11 -22  -9      112.90      135.17     14.40 o   0.59972
 -10  22   9        1.07        4.24      7.33 o   0.59187
  -9  22   9        0.03        3.51      7.84 o   0.58467
  -8  22   9      277.47      308.49     12.47 o   0.57816
  -7  22   9      109.00      104.91      9.14 o   0.57235
  -6  22   9      507.11      493.27     12.44 o   0.56727
  -5  22   9      543.19      630.06     11.93 o   0.56293
  -4  22   9       22.50       31.36      7.07 o   0.55936
  -3  22   9      249.38      226.58      8.47 o   0.55657
  -2  22   9      145.12      136.08      8.97 o   0.55456
  -1  22   9       31.31       49.79     10.00 o   0.55336
   0  22   9        9.98       20.40      8.08 o   0.55295
   1  22   9      983.47     1183.03     17.61 o   0.55336
   2  22   9     1390.42     1318.58     18.59 o   0.55456
   3  22   9      115.88      101.00      8.75 o   0.55657
   4  22   9      560.48      550.64     13.48 o   0.55936
   5  22   9        9.80       31.78      8.04 o   0.56293
  -6 -22  -9       18.87       27.68     11.43 o   0.56727
  -7 -22  -9      443.98      367.77     16.79 o   0.57235
   8  22   9       45.27       47.02      8.87 o   0.57816
   9  22   9      342.85      342.77     12.31 o   0.58467
  10  22   9      243.29      278.44     10.63 o   0.59187
  11  22   9        0.69        8.24      8.93 o   0.59972
  -8  23   9     1195.33     1278.84     22.36 o   0.59524
  -7  23   9       25.75       39.23      9.53 o   0.58960
  -6  23   9        8.49       23.31      7.89 o   0.58467
  -5  23   9        4.78       13.92      8.15 o   0.58047
  -4  23   9       10.27       35.38     10.75 o   0.57700
  -3  23   9        6.94       17.93     10.73 o   0.57429
  -2  23   9      212.46      263.76     10.77 o   0.57235
  -1  23   9      180.00      146.17      9.90 o   0.57118
   0  23   9        4.59       13.88      9.04 o   0.57079
   1  23   9      117.47      140.08      8.37 o   0.57118
   2  23   9      627.72      609.98     12.79 o   0.57235
   3  23   9        4.76       14.51      8.85 o   0.57429
   4  23   9      239.69      301.10     12.22 o   0.57700
   5  23   9      336.15      315.51     12.05 o   0.58047
   6  23   9      725.70      643.27     14.34 o   0.58467
   7  23   9      115.32      148.80      8.87 o   0.58960
   8  23   9      843.55      833.18     14.71 o   0.59524
   9  23   9       31.68       47.84      7.23 o   0.60157
  -6  24   9       51.50       55.52     12.51 o   0.60231
  -5  24   9       22.73       17.39     12.26 o   0.59823
  -4  24   9      195.60      203.98     10.85 o   0.59487
  -3  24   9      272.00      310.51     14.11 o   0.59224
  -2  24   9      561.86      600.59     16.55 o   0.59036
  -1  24   9      224.13      240.04     11.87 o   0.58923
   0  24   9       19.25       25.81      9.67 o   0.58885
   1  24   9       87.07       87.81      8.41 o   0.58923
   2  24   9       76.64      103.32      7.19 o   0.59036
   3  24   9      180.81      196.06      7.76 o   0.59224
   4  24   9        4.76       28.26      6.46 o   0.59487
   5  24   9      741.58      822.49     17.71 o   0.59823
  -6 -24  -9      285.41      238.33     17.14 o   0.60231
   0   0 -10     8055.28     7073.36    142.54 o   0.33361
   0  -1 -10     1666.10     1497.52     25.04 o   0.33428
  -1  -1 -10       22.29       18.38      9.82 o   0.33494
  -1   2  10       24.47       10.27      8.42 o   0.33693
   0   2  10      803.95      656.15     14.29 o   0.33627
   1   2  10     3483.75     3149.59     30.68 o   0.33693
   2   2  10     4356.53     4589.21     44.33 o   0.33891
  -2   3  10    11627.37    11884.38    103.06 o   0.34218
  -1   3  10    10324.04    10011.35     88.68 o   0.34022
   0   3  10     4923.54     5098.12     41.50 o   0.33956
   1   3  10     3235.67     2978.32     28.27 o   0.34022
  -2  -3 -10      740.66      736.16     21.13 o   0.34218
  -3  -3 -10     1510.01     1908.00     32.17 o   0.34542
   3  -4 -10       95.36       86.69      8.93 o   0.34990
   2  -4 -10     6669.23     6701.12     79.24 o   0.34671
   1  -4 -10     5116.86     5014.23     53.96 o   0.34477
   0   4  10      909.89     1009.87     17.97 o   0.34413
  -1  -4 -10      157.51      271.80     12.29 o   0.34477
  -2  -4 -10     1773.56     1618.20     29.80 o   0.34671
  -3  -4 -10     1998.65     2096.70     34.24 o   0.34990
  -4  -4 -10     2370.04     2365.84     28.64 o   0.35433
   4  -5 -10    13150.57    13610.99    115.44 o   0.35994
   3  -5 -10       51.02       72.94      8.98 o   0.35559
   2  -5 -10     3635.64     3682.73     38.47 o   0.35244
   1  -5 -10       26.27       36.89      8.19 o   0.35054
   0  -5 -10      643.94      650.91     15.86 o   0.34990
  -1  -5 -10      507.62      530.19     16.91 o   0.35054
  -2  -5 -10    11226.42    11565.92    128.91 o   0.35244
  -3  -5 -10    10131.23    10498.95    101.85 o   0.35559
  -4  -5 -10     3716.15     3854.98     44.97 o   0.35994
  -5  -5 -10     7274.84     7498.15     68.45 o   0.36547
   5  -6 -10        5.07        9.50      8.67 o   0.37211
   4  -6 -10      304.34      357.30     12.71 o   0.36669
   3  -6 -10      314.07      314.91     11.99 o   0.36241
   2  -6 -10       10.20        4.74      8.21 o   0.35932
   1  -6 -10     5099.30     4995.59     48.48 o   0.35746
   0  -6 -10     8638.77     8889.98     71.65 o   0.35684
  -1  -6 -10     2503.87     2543.08     29.86 o   0.35746
  -2  -6 -10     1944.74     2103.13     29.97 o   0.35932
  -3  -6 -10     1795.62     1936.30     29.04 o   0.36241
  -4  -6 -10      207.59      210.28     12.53 o   0.36669
  -5  -6 -10     2093.20     2074.90     27.29 o   0.37211
  -6  -6 -10       65.50       66.26      9.75 o   0.37864
   6  -7 -10       19.50       30.73      9.48 o   0.38621
   5  -7 -10      650.80      688.83     17.27 o   0.37982
   4  -7 -10     1776.99     1707.02     24.49 o   0.37450
   3  -7 -10     3134.36     3176.76     35.26 o   0.37031
   2  -7 -10        0.02       22.32      8.70 o   0.36729
   1  -7 -10     5755.04     6070.59     57.13 o   0.36547
   0  -7 -10     7134.97     7424.08     61.71 o   0.36486
  -1  -7 -10      176.85      186.94     10.62 o   0.36547
  -2  -7 -10       69.12       43.74     10.09 o   0.36729
  -3  -7 -10     1284.29     1253.01     20.77 o   0.37031
  -4  -7 -10      316.81      353.55     14.75 o   0.37450
  -5  -7 -10      367.38      324.82     12.90 o   0.37982
  -6  -7 -10     5298.75     5688.32     55.36 o   0.38621
  -7  -7 -10      988.53     1083.25     20.90 o   0.39364
   7  -8 -10      458.40      503.34     16.68 o   0.40204
   6  -8 -10     2343.52     2360.72     30.24 o   0.39477
   5  -8 -10     2773.22     3019.50     35.08 o   0.38851
   4  -8 -10     3410.86     3444.35     38.03 o   0.38332
   3  -8 -10     8868.47     8912.51     79.84 o   0.37923
   2  -8 -10      282.35      282.67     13.65 o   0.37628
   1  -8 -10      120.29      153.67     11.89 o   0.37450
   0   8  10     4723.40     4790.06     43.55 o   0.37391
   1   8  10      168.75      236.91     10.61 o   0.37450
  -2  -8 -10     2064.18     2057.08     26.99 o   0.37628
  -3  -8 -10    11000.43    10577.21    102.86 o   0.37923
   4   8  10      102.22       89.24     10.22 o   0.38332
   5   8  10      298.23      365.21     13.49 o   0.38851
   6   8  10     4303.24     4238.86     40.33 o   0.39477
  -7  -8 -10      581.68      504.36     16.59 o   0.40204
  -8  -8 -10      710.27      698.07     18.68 o   0.41026
   8  -9 -10     1863.23     1777.85     29.87 o   0.41939
   7  -9 -10      848.21      816.00     21.74 o   0.41135
   6  -9 -10     2728.52     2837.13     38.18 o   0.40425
   5  -9 -10      893.19      785.94     20.92 o   0.39814
  -4   9  10      705.08      795.91     18.83 o   0.39307
  -3   9  10       47.57       67.86     10.24 o   0.38909
  -2   9  10      150.13      177.15     11.59 o   0.38621
  -1   9  10      674.10      641.14     17.47 o   0.38448
   0   9  10     4062.18     3956.80     38.17 o   0.38390
   1   9  10     2369.44     2425.70     27.66 o   0.38448
  -2  -9 -10     1801.49     1731.32     22.70 o   0.38621
  -3  -9 -10     1397.12     1441.25     22.94 o   0.38909
   4   9  10      195.64      248.72     12.41 o   0.39307
   5   9  10     1171.08     1162.30     21.22 o   0.39814
   6   9  10     2324.98     2281.41     27.21 o   0.40425
   7   9  10     5870.52     5730.81     51.30 o   0.41135
   8   9  10        2.20       27.07      9.59 o   0.41939
   9   9  10     2490.60     2362.61     19.80 o   0.42832
  -9  10  10      483.39      581.45     11.22 o   0.43809
  -8  10  10     1399.89     1260.01     14.24 o   0.42936
  -7  10  10      364.83      437.01     15.53 o   0.42151
  -6  10  10      464.21      475.19     15.86 o   0.41458
  -5  10  10      321.39      310.82     13.92 o   0.40863
  -4  10  10       64.14       69.29     10.83 o   0.40370
  -3  10  10     1431.31     1425.13     23.50 o   0.39981
  -2  10  10     3895.04     4309.09     45.23 o   0.39702
  -1  10  10      525.09      507.59     16.28 o   0.39533
   0  10  10      193.08      149.71     10.47 o   0.39477
   1  10  10     2979.87     3065.19     29.85 o   0.39533
  -2 -10 -10      184.42      196.12     10.90 o   0.39702
  -3 -10 -10     2138.05     1974.57     30.81 o   0.39981
   4  10  10     1626.42     1533.97     24.13 o   0.40370
   5  10  10     1998.97     1893.28     27.11 o   0.40863
   6  10  10     2252.48     2286.54     29.97 o   0.41458
   7  10  10     2211.45     2362.56     28.08 o   0.42151
   8  10  10      102.40      130.03      6.49 o   0.42936
   9  10  10      606.02      611.62      9.79 o   0.43809
  10  10  10       41.95       38.65      6.14 o   0.44765
 -10  11  10     1668.63     1557.15     14.89 o   0.45798
  -9  11  10       82.64       83.07      6.99 o   0.44864
  -8  11  10      147.29      182.06      7.65 o   0.44012
  -7  11  10        5.69       18.13      6.42 o   0.43246
  -6  11  10       38.31       40.90      6.52 o   0.42572
  -5  11  10      494.43      528.44     17.17 o   0.41992
  -4  11  10       27.42       47.21     10.84 o   0.41512
  -3  11  10      661.31      665.63     18.62 o   0.41135
  -2  11  10     1461.90     1480.72     24.32 o   0.40863
  -1  11  10      650.34      671.30     17.97 o   0.40699
   0  11  10      364.95      300.99     12.27 o   0.40644
   1  11  10      812.24      809.28     16.10 o   0.40699
  -2 -11 -10     1866.56     1869.02     24.41 o   0.40863
  -3 -11 -10      608.42      602.51     20.19 o   0.41135
   4  11  10      554.00      520.19     16.59 o   0.41512
   5  11  10        4.87       21.34     10.31 o   0.41992
   6  11  10      718.05      761.73     11.83 o   0.42572
   7  11  10        7.26       15.43      6.13 o   0.43246
   8  11  10      433.83      428.34      9.05 o   0.44012
   9  11  10      461.50      428.57      8.52 o   0.44864
  10  11  10      749.35      674.98     10.11 o   0.45798
  11  11  10     1550.92     1499.73     15.02 o   0.46808
 -11  12  10       25.16       43.44      6.88 o   0.47890
 -10  12  10      758.26      694.62     11.10 o   0.46903
  -9  12  10       22.86       19.85      6.60 o   0.45992
  -8  12  10       28.86       38.69      6.69 o   0.45161
  -7  12  10      994.89     1101.34     13.63 o   0.44415
  -6  12  10      442.51      408.36      9.66 o   0.43758
  -5  12  10      411.62      411.11     10.47 o   0.43195
  -4  12  10       31.48       34.19      6.46 o   0.42728
  -3  12  10      195.19      202.57      8.25 o   0.42362
  -2  12  10     3159.06     3158.50     37.06 o   0.42098
  -1  12  10     1079.53     1049.94     21.24 o   0.41939
   0  12  10      155.38      176.61     11.20 o   0.41886
   1  12  10     5074.58     4675.74     44.11 o   0.41939
  -2 -12 -10       12.44       15.58      9.52 o   0.42098
   3  12  10     1276.73     1173.53     14.16 o   0.42362
   4  12  10        9.07       33.90      6.48 o   0.42728
   5  12  10      527.86      476.13     10.50 o   0.43195
   6  12  10      795.39      796.48     12.15 o   0.43758
   7  12  10     1054.78      997.12     12.95 o   0.44415
   8  12  10     2931.18     2718.15     20.36 o   0.45161
   9  12  10      555.27      649.03     10.45 o   0.45992
  10  12  10      199.34      215.11      7.35 o   0.46903
  11  12  10       48.88      121.67      6.70 o   0.47890
  12  12  10       10.80       23.53      6.44 o   0.48948
  12 -13 -10       52.29       65.51      8.68 o   0.50073
 -11  13  10      624.40      653.13     11.58 o   0.49039
 -10  13  10     1914.33     2097.04     19.72 o   0.48076
  -9  13  10        7.96       12.91      6.53 o   0.47187
  -8  13  10      232.69      176.94      7.66 o   0.46378
  -7  13  10       93.86       64.91      6.90 o   0.45652
  -6  13  10      259.18      238.92      8.63 o   0.45013
  -5  13  10        7.04       11.17      6.43 o   0.44465
  -4  13  10      274.57      291.67      8.36 o   0.44012
  -3  13  10      229.01      208.60      7.77 o   0.43657
  -2  13  10     3699.30     3460.41     25.50 o   0.43401
  -1  13  10      440.52      432.96      9.95 o   0.43246
   0  13  10     1718.37     1682.25     14.93 o   0.43195
   1  13  10       30.51       72.83      6.18 o   0.43246
   2  13  10      102.35       92.08      7.06 o   0.43401
   3  13  10       55.26       66.49      6.59 o   0.43657
   4  13  10      746.71      695.00     11.65 o   0.44012
   5  13  10     1061.76     1059.11     13.36 o   0.44465
   6  13  10     1077.98     1032.68     13.24 o   0.45013
   7  13  10      830.36      762.32     11.94 o   0.45652
   8  13  10       77.23       59.92      6.46 o   0.46378
   9  13  10      334.19      302.00      8.23 o   0.47187
  10  13  10        1.14        1.44      6.19 o   0.48076
  11  13  10      296.65      292.93      7.93 o   0.49039
 -12 -13 -10      362.04      350.38      9.86 o   0.50073
 -13 -13 -10      167.63      190.30      9.46 o   0.51173
  13 -14 -10     1041.72      980.37     15.85 o   0.52335
  12 -14 -10       26.86       26.89      8.09 o   0.51260
  11 -14 -10      208.25      230.89      9.83 o   0.50250
  10 -14 -10     1317.61     1302.04     20.75 o   0.49311
  -9  14  10       16.46       10.72      7.00 o   0.48445
  -8  14  10        5.71        2.50      6.47 o   0.47657
  -7  14  10      432.23      481.96     11.23 o   0.46951
  -6  14  10      146.43      207.05      8.47 o   0.46330
  -5  14  10       27.18       50.10      6.79 o   0.45798
  -4  14  10      498.89      502.89     10.85 o   0.45358
  -3  14  10      291.26      300.80      8.48 o   0.45013
  -2  14  10     2438.55     2313.20     19.67 o   0.44765
  -1  14  10       41.86       83.37      6.50 o   0.44615
   0  14  10      510.75      515.92     10.17 o   0.44565
   1  14  10      812.81      727.11     10.96 o   0.44615
   2  14  10      832.73      864.70     12.16 o   0.44765
   3  14  10     4982.33     4818.48     31.32 o   0.45013
   4  14  10       74.22       98.71      7.07 o   0.45358
   5  14  10     1099.94     1148.58     13.74 o   0.45798
   6  14  10       95.68      111.59      7.16 o   0.46330
   7  14  10      148.79      111.42      7.49 o   0.46951
   8  14  10     1230.69     1144.53     13.76 o   0.47657
   9  14  10      351.55      334.59      8.67 o   0.48445
 -10 -14 -10       26.44       35.52      7.56 o   0.49311
 -11 -14 -10       22.88       42.29      7.64 o   0.50250
 -12 -14 -10     1073.34     1009.95     14.88 o   0.51260
 -13 -14 -10      154.92      174.62      9.17 o   0.52335
 -14 -14 -10      101.52      127.59      8.55 o   0.53472
  14 -15 -10       29.89       19.45      7.50 o   0.54666
  13 -15 -10      488.53      434.95     12.39 o   0.53555
  12 -15 -10      437.56      433.31     12.71 o   0.52505
  11 -15 -10      197.38      217.75     10.79 o   0.51520
  10 -15 -10      437.33      429.73     13.83 o   0.50604
   9 -15 -10      801.01      892.18     17.95 o   0.49760
  -8  15  10      263.95      295.89      9.90 o   0.48994
  -7  15  10      653.91      681.85     12.27 o   0.48307
  -6  15  10      440.14      522.96     10.89 o   0.47704
  -5  15  10        2.05        2.84      6.36 o   0.47187
  -4  15  10        0.21       16.26      6.57 o   0.46760
  -3  15  10     1408.25     1374.58     14.99 o   0.46426
  -2  15  10      754.43      695.94     11.61 o   0.46185
  -1  15  10       89.20       79.58      6.76 o   0.46040
   0  15  10     1563.75     1561.61     14.50 o   0.45992
   1  15  10      528.27      444.49      8.97 o   0.46040
   2  15  10      568.11      549.39     10.13 o   0.46185
   3  15  10      539.66      498.16     10.43 o   0.46426
   4  15  10       46.74       51.86      6.88 o   0.46760
   5  15  10      639.48      592.55     11.80 o   0.47187
   6  15  10     1222.00     1113.29     14.16 o   0.47704
   7  15  10       56.32       55.86      7.70 o   0.48307
   8  15  10       61.05       57.38      7.17 o   0.48994
  -9 -15 -10      385.43      394.69     11.87 o   0.49760
 -10 -15 -10       74.99       79.89      8.56 o   0.50604
 -11 -15 -10       64.95       69.53      8.39 o   0.51520
 -12 -15 -10        2.94       21.90      7.25 o   0.52505
 -13 -15 -10      266.67      228.31      9.28 o   0.53555
 -14 -15 -10      790.14      815.68     14.01 o   0.54666
 -15 -15 -10      517.95      521.50     11.71 o   0.55835
  15 -16 -10       20.79       20.73      7.47 o   0.57059
  14 -16 -10        1.48        2.17      6.91 o   0.55915
  13 -16 -10       21.94       23.60      7.49 o   0.54829
  12 -16 -10      108.20       75.57      8.07 o   0.53804
  11 -16 -10      693.84      761.93     18.52 o   0.52843
  10 -16 -10        1.81       16.96     10.30 o   0.51950
   9 -16 -10     1498.23     1560.04     25.40 o   0.51129
   8 -16 -10       82.54       62.43      9.54 o   0.50383
   7 -16 -10       68.32       74.13      9.70 o   0.49716
  -6  16  10        1.55        5.68      6.70 o   0.49130
  -5  16  10      580.42      638.64     11.96 o   0.48628
  -4  16  10      519.38      505.69     11.79 o   0.48214
  -3  16  10     1726.38     1679.67     17.87 o   0.47890
  -2  16  10       72.35      112.48      7.03 o   0.47657
  -1  16  10     1516.43     1567.39     15.56 o   0.47516
   0  16  10       42.05       25.98      6.54 o   0.47470
   1  16  10      420.54      450.78      9.79 o   0.47516
   2  16  10      508.70      505.31     10.83 o   0.47657
   3  16  10     1104.85      999.18     13.25 o   0.47890
   4  16  10       10.99       18.64      6.64 o   0.48214
   5  16  10      124.04      117.95      7.48 o   0.48628
   6  16  10     1248.98     1253.22     16.75 o   0.49130
  -7 -16 -10      231.07      180.08     10.74 o   0.49716
  -8 -16 -10        1.68        4.27      9.02 o   0.50383
  -9 -16 -10        0.31        9.07      8.04 o   0.51129
 -10 -16 -10       10.57       11.64      7.79 o   0.51950
 -11 -16 -10       56.10       27.08      7.89 o   0.52843
 -12 -16 -10     1060.62     1114.33     17.96 o   0.53804
  13  16  10      148.20      157.11      7.61 o   0.54829
  14  16  10       20.95       27.42      6.55 o   0.55915
 -15 -16 -10       28.78       30.75      6.76 o   0.57059
 -16 -16 -10      124.36       90.97      7.33 o   0.58256
  16 -17 -10       21.70       17.16      8.93 o   0.59504
  15 -17 -10      142.20      140.91      8.91 o   0.58332
  14 -17 -10      108.93      120.46      9.36 o   0.57214
  13 -17 -10      118.02      115.23      8.46 o   0.56153
  12 -17 -10     1530.42     1445.83     22.56 o   0.55153
  11 -17 -10      295.23      322.82     12.60 o   0.54216
  10 -17 -10       10.28        4.17      8.48 o   0.53346
   9 -17 -10      370.23      356.68     12.15 o   0.52547
   8 -17 -10        3.86        9.13      8.87 o   0.51822
   7 -17 -10        4.63        5.78      8.87 o   0.51173
   6 -17 -10      151.46      132.02      8.86 o   0.50604
   5 -17 -10     1524.22     1567.38     19.84 o   0.50117
   4 -17 -10      374.63      362.71     11.32 o   0.49716
   3 -17 -10       32.03       29.80      7.14 o   0.49401
  -2  17  10      544.86      535.24     11.01 o   0.49175
  -1  17  10       78.11      107.21      7.24 o   0.49039
   0  17  10       99.42       55.21      7.09 o   0.48994
   1  17  10       99.55       99.92      7.35 o   0.49039
   2  17  10        7.72        8.32      6.78 o   0.49175
   3  17  10       60.22       74.66      8.18 o   0.49401
  -4 -17 -10      880.49      908.45     15.86 o   0.49716
  -5 -17 -10      838.43      779.80     17.10 o   0.50117
  -6 -17 -10      175.31      149.05     10.43 o   0.50604
  -7 -17 -10      683.01      637.81     15.97 o   0.51173
  -8 -17 -10      155.61      124.68      9.94 o   0.51822
  -9 -17 -10      470.83      476.63     12.87 o   0.52547
 -10 -17 -10     1577.71     1521.29     18.71 o   0.53346
 -11 -17 -10        0.53        6.14      7.41 o   0.54216
 -12 -17 -10      724.74      699.76     14.52 o   0.55153
  13  17  10      711.50      711.52     12.48 o   0.56153
  14  17  10      197.87      178.27      6.97 o   0.57214
 -15 -17 -10        0.49        1.58      6.90 o   0.58332
 -16 -17 -10       84.17      120.74      9.89 o   0.59504
  15 -18 -10      122.36       88.82      9.59 o   0.59654
 -14  18  10       41.38       70.11      6.25 o   0.58561
  13 -18 -10       32.07       55.35      7.52 o   0.57525
  12 -18 -10      242.12      256.45      9.43 o   0.56549
  11 -18 -10       68.32       70.02      8.39 o   0.55635
  10 -18 -10      431.47      461.97     13.52 o   0.54788
   9 -18 -10      445.83      404.45     13.75 o   0.54010
   8 -18 -10     1362.92     1345.98     20.03 o   0.53305
   7 -18 -10      676.50      719.40     16.11 o   0.52674
   6 -18 -10      859.03      936.66     17.55 o   0.52122
   5 -18 -10      851.51      847.71     14.81 o   0.51649
   4 -18 -10      224.44      228.46      9.67 o   0.51260
   3 -18 -10       81.78      101.26      7.85 o   0.50955
   2 -18 -10       42.86       52.04      8.27 o   0.50736
   1 -18 -10        3.50       10.05      7.94 o   0.50604
   0  18  10       16.10       22.45      7.42 o   0.50560
   1  18  10     2635.91     2859.93     26.13 o   0.50604
   2  18  10        0.21       17.12      7.33 o   0.50736
   3  18  10      122.84      123.62      8.04 o   0.50955
  -4 -18 -10      284.87      245.04     11.05 o   0.51260
  -5 -18 -10      215.08      204.91     10.64 o   0.51649
  -6 -18 -10      813.42      841.08     17.00 o   0.52122
  -7 -18 -10     1230.39     1160.53     18.83 o   0.52674
  -8 -18 -10       13.20       18.54      8.61 o   0.53305
  -9 -18 -10        0.50        6.07      7.45 o   0.54010
 -10 -18 -10       79.36      104.67      7.99 o   0.54788
 -11 -18 -10       26.41       30.80      8.03 o   0.55635
  12  18  10       32.57       34.57      6.99 o   0.56549
  13  18  10       56.71       90.95      7.84 o   0.57525
  14  18  10      346.14      368.87     10.69 o   0.58561
 -15 -18 -10       22.82       22.47      8.64 o   0.59654
  14 -19 -10       45.82       40.56      8.80 o   0.59952
  13 -19 -10        0.20        5.21      7.40 o   0.58940
  12 -19 -10      193.51      213.34      9.78 o   0.57988
  11 -19 -10      144.70      159.58      8.42 o   0.57098
  10 -19 -10      174.28      152.55      8.75 o   0.56272
   9 -19 -10      161.44      147.86      9.15 o   0.55515
   8 -19 -10      338.71      320.08     11.22 o   0.54829
   7 -19 -10       30.07       51.67      8.72 o   0.54216
   6 -19 -10      218.86      208.92     10.12 o   0.53679
   5 -19 -10      366.37      451.54     16.41 o   0.53221
   4 -19 -10       59.89       68.01      8.03 o   0.52843
   3 -19 -10       43.34       37.08      7.87 o   0.52547
   2 -19 -10     1089.89     1047.97     16.09 o   0.52335
  -1  19  10       38.54       47.79      7.40 o   0.52207
   0  19  10       19.36       23.17      7.18 o   0.52164
   1  19  10      275.27      336.74      9.29 o   0.52207
   2  19  10       18.40       21.52      7.12 o   0.52335
   3  19  10       31.80       29.84      7.94 o   0.52547
  -4 -19 -10     1114.63     1116.59     18.40 o   0.52843
  -5 -19 -10      365.20      344.64     11.39 o   0.53221
  -6 -19 -10        4.64        9.64      8.57 o   0.53679
  -7 -19 -10       98.46       72.54      8.80 o   0.54216
  -8 -19 -10        2.05        3.07      8.06 o   0.54829
  -9 -19 -10       73.41       62.80      8.25 o   0.55515
 -10 -19 -10      196.14      186.89      8.95 o   0.56272
  11  19  10        3.05        8.02      7.66 o   0.57098
  12  19  10      244.87      269.77      9.73 o   0.57988
  13  19  10      241.33      262.19      8.80 o   0.58940
 -14 -19 -10      421.96      459.62     20.53 o   0.59952
  13 -20 -10      717.44      773.15     16.61 o   0.60396
 -12  20  10      140.03      165.95      8.54 o   0.59467
  11 -20 -10      289.62      283.16     10.92 o   0.58599
  10 -20 -10      185.89      215.72      9.86 o   0.57795
   9 -20 -10        4.69        6.94      8.52 o   0.57059
   8 -20 -10       16.28        1.96      8.84 o   0.56391
   7 -20 -10      251.85      250.58     11.25 o   0.55795
   6 -20 -10      141.98      118.27     10.23 o   0.55274
  -5  20  10      682.12      625.78     14.76 o   0.54829
  -4  20  10     1078.17     1152.15     16.26 o   0.54462
  -3  20  10       71.21       59.64      7.08 o   0.54175
  -2  20  10      597.58      575.56     11.73 o   0.53969
  -1  20  10       64.91       63.93      7.09 o   0.53845
   0  20  10      782.40      809.72     12.94 o   0.53804
   1  20  10      284.50      310.77      9.95 o   0.53845
   2  20  10      435.00      507.42     12.43 o   0.53969
   3  20  10      488.87      479.37     12.29 o   0.54175
  -4 -20 -10      377.58      421.16     12.54 o   0.54462
  -5 -20 -10      344.57      314.22     10.55 o   0.54829
  -6 -20 -10       28.90       45.55      8.25 o   0.55274
  -7 -20 -10      306.08      307.37     10.03 o   0.55795
  -8 -20 -10      124.77      111.03      9.96 o   0.56391
  -9 -20 -10      189.00      142.04     12.28 o   0.57059
  10  20  10      455.22      510.49     14.08 o   0.57795
  11  20  10      983.34     1088.02     17.45 o   0.58599
  12  20  10        8.17       20.25      6.51 o   0.59467
 -13 -20 -10       87.86       71.92     12.71 o   0.60396
  11 -21 -10       72.69       87.08      9.08 o   0.60137
 -10  21  10      101.63      107.00      8.05 o   0.59355
  -9  21  10      161.66      160.21      7.67 o   0.58637
  -8  21  10        5.59       21.48      7.11 o   0.57988
  -7  21  10      541.43      578.87     12.51 o   0.57409
  -6  21  10       19.36       23.15      7.52 o   0.56902
  -5  21  10        8.09       15.98      7.66 o   0.56470
  -4  21  10       80.44       67.68      7.31 o   0.56114
  -3  21  10        2.23        6.19      6.95 o   0.55835
  -2  21  10       22.57       20.45      6.35 o   0.55635
  -1  21  10       98.53      106.17      6.99 o   0.55515
   0  21  10      582.56      574.88     11.98 o   0.55475
   1  21  10      230.22      230.73      8.51 o   0.55515
   2  21  10      819.10      791.77     13.15 o   0.55635
   3  21  10        9.18       15.14      6.97 o   0.55835
   4  21  10        0.89        3.10      6.79 o   0.56114
  -5 -21 -10      747.44      710.08     16.37 o   0.56470
  -6 -21 -10      543.82      549.80     14.88 o   0.56902
  -7 -21 -10       53.90       68.23     11.24 o   0.57409
  -8 -21 -10      575.56      505.29     16.83 o   0.57988
   9  21  10        6.19       11.81      8.05 o   0.58637
  10  21  10       65.25       57.28      7.97 o   0.59355
  11  21  10       26.49       24.99      7.09 o   0.60137
  -9  22  10      341.78      316.82     12.82 o   0.60248
  -8  22  10       61.01       57.81      7.40 o   0.59617
  -7  22  10      173.18      142.53      7.24 o   0.59054
  -6  22  10      234.29      220.54      8.09 o   0.58561
  -5  22  10        2.27        5.99      6.73 o   0.58141
  -4  22  10      115.12      136.91      7.04 o   0.57795
  -3  22  10       10.35        9.48      6.36 o   0.57525
  -2  22  10        2.41        9.63      7.28 o   0.57331
  -1  22  10      228.86      217.18      7.69 o   0.57214
   0  22  10       67.90       90.54      6.90 o   0.57175
   1  22  10       22.59       29.79      7.51 o   0.57214
   2  22  10       47.57       67.15      7.78 o   0.57331
   3  22  10      233.92      253.49      9.14 o   0.57525
   4  22  10      168.74      149.38      8.17 o   0.57795
  -5 -22 -10      418.89      421.37     16.18 o   0.58141
  -6 -22 -10      746.07      781.15     18.75 o   0.58561
   7  22  10      382.23      342.89     11.67 o   0.59054
   8  22  10      113.43      139.76      8.29 o   0.59617
   9  22  10       14.21       16.33      6.95 o   0.60248
  -6  23  10      144.17      160.33     13.66 o   0.60248
  -5  23  10      232.82      247.06     17.64 o   0.59840
  -4  23  10      215.31      224.69     10.97 o   0.59504
  -3  23  10      121.06      119.29      8.26 o   0.59242
  -2  23  10        0.20        9.69      7.68 o   0.59054
  -1  23  10        6.89        6.91      7.71 o   0.58940
   0  23  10      103.89       79.97      7.00 o   0.58902
   1  23  10        1.87        3.20      6.49 o   0.58940
   2  23  10      165.05      193.66      9.23 o   0.59054
   3  23  10      533.69      560.05     13.22 o   0.59242
  -4 -23 -10      300.15      315.51     13.80 o   0.59504
   5  23  10        7.68        9.07      7.25 o   0.59840
   6  23  10       17.54       18.45      7.01 o   0.60248
   0  -1 -11       14.67       15.10     10.46 o   0.36758
  -1  -1 -11      685.25      683.71     25.57 o   0.36818
   1  -2 -11      505.26      512.51     23.45 o   0.36999
   0  -2 -11     3522.62     3542.28     48.51 o   0.36939
  -1  -2 -11      136.10       94.62     15.01 o   0.36999
  -2  -2 -11     2254.68     2242.72     44.85 o   0.37179
   2  -3 -11     1121.08     1167.75     26.13 o   0.37478
   1  -3 -11      124.60      130.84     15.87 o   0.37299
   0  -3 -11      161.29      166.26     11.36 o   0.37239
  -1  -3 -11       40.95       32.69     11.01 o   0.37299
  -2  -3 -11     2613.26     2547.33     39.21 o   0.37478
  -3  -3 -11     4972.34     4946.72     63.34 o   0.37774
   3  -4 -11      509.21      505.20     19.69 o   0.38184
   2  -4 -11     4874.02     4819.99     53.47 o   0.37891
   1  -4 -11     2509.41     2496.71     38.56 o   0.37715
   0  -4 -11    10627.51    10522.30    118.99 o   0.37656
  -1  -4 -11     3157.78     3343.67     47.29 o   0.37715
  -2  -4 -11     5869.75     5864.63     72.44 o   0.37891
  -3  -4 -11      525.09      535.62     20.54 o   0.38184
  -4  -4 -11     1185.06     1225.40     27.04 o   0.38590
   4  -5 -11      489.21      474.95     14.85 o   0.39106
   3  -5 -11     1629.11     1583.81     26.58 o   0.38706
   2  -5 -11      140.49      158.26     11.78 o   0.38417
   1  -5 -11      376.97      378.75     14.35 o   0.38243
   0  -5 -11        3.81       18.36     11.12 o   0.38184
  -1  -5 -11      825.31      829.58     23.21 o   0.38243
  -2  -5 -11     5206.98     5028.31     64.63 o   0.38417
  -3  -5 -11      502.77      565.18     21.14 o   0.38706
  -4  -5 -11        1.68        3.51     11.40 o   0.39106
  -5  -5 -11      174.07      214.62     13.22 o   0.39616
   5  -6 -11      606.44      664.07     17.51 o   0.40229
   4  -6 -11     1800.37     1751.17     25.28 o   0.39728
   3  -6 -11      153.85      156.94     10.90 o   0.39334
   2  -6 -11     1256.71     1208.63     20.87 o   0.39049
   1  -6 -11      114.86      107.75     11.11 o   0.38878
   0  -6 -11      555.89      621.17     21.22 o   0.38821
  -1  -6 -11      105.74      150.82     14.01 o   0.38878
  -2  -6 -11     1645.22     1662.59     31.71 o   0.39049
  -3  -6 -11      792.67      871.50     24.34 o   0.39334
  -4  -6 -11     7825.84     7907.83     94.27 o   0.39728
  -5  -6 -11     1667.33     1488.96     26.37 o   0.40229
  -6  -6 -11      587.17      530.92     16.70 o   0.40834
   6  -7 -11      478.98      532.39     16.45 o   0.41537
   5  -7 -11      587.91      597.22     17.31 o   0.40943
   4  -7 -11      483.40      549.73     16.89 o   0.40450
   3  -7 -11      214.71      199.94     11.66 o   0.40063
   2  -7 -11      102.19      107.23     10.27 o   0.39784
   1  -7 -11     1734.73     1769.98     25.22 o   0.39616
   0  -7 -11       68.60       90.49     11.16 o   0.39559
  -1  -7 -11     8714.11     8525.19    100.34 o   0.39616
  -2  -7 -11     2576.51     2399.08     39.41 o   0.39784
  -3  -7 -11     1469.17     1447.70     30.11 o   0.40063
  -4  -7 -11      185.02      260.70     14.30 o   0.40450
  -5  -7 -11      173.46      160.31     12.98 o   0.40943
  -6  -7 -11       29.21       58.32     11.75 o   0.41537
  -7  -7 -11     1917.41     1935.61     24.26 o   0.42228
   7  -8 -11        0.51       13.83      6.20 o   0.43012
   6  -8 -11      411.34      342.18     12.13 o   0.42334
   5  -8 -11      559.93      625.47     17.68 o   0.41751
   4  -8 -11     1651.90     1666.19     28.46 o   0.41268
   3  -8 -11      464.34      490.44     18.19 o   0.40888
   2  -8 -11     2539.33     2487.81     34.90 o   0.40615
  -1   8  11      431.92      433.82     14.46 o   0.40450
   0   8  11      507.32      514.52     16.38 o   0.40395
  -1  -8 -11       34.41       51.85     11.22 o   0.40450
  -2  -8 -11     3843.74     4039.61     47.94 o   0.40615
  -3  -8 -11      181.93      176.10     15.43 o   0.40888
  -4  -8 -11        9.57       21.49     11.10 o   0.41268
  -5  -8 -11      290.77      325.79     15.48 o   0.41751
  -6  -8 -11     1205.35     1114.19     18.01 o   0.42334
  -7  -8 -11     1080.78      969.01     14.67 o   0.43012
  -8  -8 -11     6080.35     5752.72     39.85 o   0.43782
  -8   9  11     3772.40     3579.99     26.19 o   0.44639
  -7   9  11     1672.26     1565.36     16.95 o   0.43884
  -6   9  11      170.04      171.09      7.88 o   0.43219
  -5   9  11       10.08       14.46      6.13 o   0.42648
  -4   9  11      969.96      907.82     17.53 o   0.42176
  -3   9  11     3551.03     3633.35     40.52 o   0.41804
  -2   9  11       96.53      104.20     11.21 o   0.41537
  -1   9  11       24.25       45.54     10.29 o   0.41376
   0   9  11        6.23       19.61      9.82 o   0.41322
  -1  -9 -11     1166.95     1057.81     20.59 o   0.41376
  -2  -9 -11     1573.40     1507.77     26.99 o   0.41537
  -3  -9 -11     1231.57     1189.36     24.51 o   0.41804
   4   9  11        6.39       27.83     10.28 o   0.42176
  -5  -9 -11     3763.40     3751.94     30.01 o   0.42648
  -6  -9 -11      279.64      288.71      9.06 o   0.43219
  -7  -9 -11      913.21      840.54     13.45 o   0.43884
  -8  -9 -11      166.48      243.31      8.74 o   0.44639
   9   9  11      133.75      132.17      7.30 o   0.45479
  -9  10  11       12.17       30.16      6.63 o   0.46400
  -8  10  11       13.52       26.04      6.53 o   0.45577
  -7  10  11        9.04       26.30      6.96 o   0.44838
  -6  10  11     6840.08     6442.73     41.34 o   0.44187
  -5  10  11       85.21       79.09      6.74 o   0.43629
  -4  10  11     1047.13     1134.90     13.77 o   0.43167
  -3  10  11       90.95       98.73      6.83 o   0.42805
  -2  10  11       68.59       67.81      7.05 o   0.42544
  -1  10  11     2643.39     2406.10     21.26 o   0.42386
   0  10  11      438.57      442.70     10.55 o   0.42334
  -1 -10 -11        5.29       12.76      7.06 o   0.42386
  -2 -10 -11     3993.24     4063.02     31.87 o   0.42544
   3  10  11      155.86      140.28      7.12 o   0.42805
   4  10  11       60.20       96.61      6.81 o   0.43167
   5  10  11      314.87      328.47      8.44 o   0.43629
   6  10  11      881.66      886.08     12.42 o   0.44187
  -7 -10 -11        9.38       19.39      6.58 o   0.44838
  -8 -10 -11     2900.80     2757.38     21.29 o   0.45577
   9  10  11      323.57      335.09      8.68 o   0.46400
  10  10  11      117.75      124.51      7.29 o   0.47303
 -10  11  11      660.64      736.43     11.96 o   0.48282
  -9  11  11     7267.88     6899.73     48.18 o   0.47398
  -8  11  11       62.43       74.87      7.42 o   0.46592
  -7  11  11     1679.58     1629.02     17.36 o   0.45869
  -6  11  11       57.01       69.43      6.83 o   0.45233
  -5  11  11      273.23      299.28      8.40 o   0.44688
  -4  11  11       75.61       97.26      6.96 o   0.44238
  -3  11  11     6876.07     6477.33     41.48 o   0.43884
  -2  11  11      860.79      866.25     12.54 o   0.43629
  -1  11  11     3601.00     3363.25     24.86 o   0.43476
   0  11  11     3256.08     3075.61     24.88 o   0.43425
  -1 -11 -11       61.51       96.59      7.31 o   0.43476
  -2 -11 -11       43.65       80.13      7.37 o   0.43629
   3  11  11       54.26       33.43      6.45 o   0.43884
   4  11  11       92.80       92.23      6.89 o   0.44238
   5  11  11       46.87       57.06      6.65 o   0.44688
   6  11  11      120.87      150.66      7.29 o   0.45233
   7  11  11     1020.85      981.43     12.83 o   0.45869
  -8 -11 -11        1.13        3.92      6.71 o   0.46592
   9  11  11     3287.83     3035.49     21.88 o   0.47398
  10  11  11      391.62      400.06      8.83 o   0.48282
  11  11  11       62.65       73.09      6.77 o   0.49241
  11 -12 -11      195.76      182.73      9.28 o   0.50271
 -10  12  11     1388.69     1341.81     16.71 o   0.49332
  -9  12  11      133.93      176.34      8.16 o   0.48466
  -8  12  11      301.94      278.12      8.92 o   0.47679
  -7  12  11     1037.57     1061.97     13.63 o   0.46973
  -6  12  11     4813.63     4278.41     30.01 o   0.46352
  -5  12  11     1322.87     1278.15     14.65 o   0.45821
  -4  12  11      993.74     1007.26     13.29 o   0.45381
  -3  12  11     1927.45     1895.26     17.47 o   0.45036
  -2  12  11     1139.52     1132.40     13.76 o   0.44788
  -1  12  11     2024.33     1897.58     17.44 o   0.44639
   0  12  11     1720.25     1807.74     18.07 o   0.44589
  -1 -12 -11       29.22       32.88      6.75 o   0.44639
   2  12  11      120.52      122.51      7.43 o   0.44788
   3  12  11       46.33       34.82      6.54 o   0.45036
   4  12  11      721.22      783.68     12.08 o   0.45381
   5  12  11      563.89      563.38     11.05 o   0.45821
   6  12  11     2308.51     2244.14     19.07 o   0.46352
   7  12  11       17.60       17.95      6.63 o   0.46973
   8  12  11      978.01      991.53     12.88 o   0.47679
   9  12  11      387.10      404.38      8.71 o   0.48466
 -10 -12 -11      351.37      312.95      8.65 o   0.49332
 -11 -12 -11       56.29       68.26      7.78 o   0.50271
 -12 -12 -11     1528.42     1611.53     19.99 o   0.51280
  12 -13 -11        8.56       20.14      7.88 o   0.52355
  11 -13 -11      906.79      839.34     17.09 o   0.51367
  10 -13 -11     1489.94     1465.31     21.30 o   0.50448
   9 -13 -11     1053.89     1048.89     18.58 o   0.49602
  -8  13  11      155.15      127.54      7.29 o   0.48833
  -7  13  11      448.72      417.16      9.63 o   0.48144
  -6  13  11       72.07       90.06      6.98 o   0.47538
  -5  13  11     6507.02     6127.13     39.72 o   0.47020
  -4  13  11      122.87      110.45      7.15 o   0.46592
  -3  13  11      367.41      408.72      9.75 o   0.46256
  -2  13  11       35.47       22.00      6.45 o   0.46015
  -1  13  11      150.05      165.27      7.47 o   0.45869
   0  13  11     2131.94     2138.99     18.68 o   0.45821
  -1 -13 -11     4057.39     3974.69     32.67 o   0.45869
   2  13  11        1.72       26.51      6.32 o   0.46015
   3  13  11     2765.35     2844.16     22.26 o   0.46256
   4  13  11      388.08      382.01      8.97 o   0.46592
   5  13  11      134.22      112.54      7.12 o   0.47020
   6  13  11        5.24       12.93      6.38 o   0.47538
   7  13  11      221.70      239.85      8.26 o   0.48144
   8  13  11        7.68       17.56      6.43 o   0.48833
  -9 -13 -11     3171.79     3176.27     28.20 o   0.49602
 -10 -13 -11      354.85      352.89      9.53 o   0.50448
 -11 -13 -11      397.64      288.23      9.16 o   0.51367
 -12 -13 -11        4.88       15.13      7.89 o   0.52355
 -13 -13 -11        9.59        0.61      7.61 o   0.53408
  13 -14 -11       87.07       85.48      8.85 o   0.54522
  12 -14 -11       89.66       83.15     10.59 o   0.53491
  11 -14 -11      204.81      231.12     12.36 o   0.52524
  10 -14 -11      328.14      325.72     13.51 o   0.51626
   9 -14 -11      128.31      171.92      9.18 o   0.50800
   8 -14 -11     2849.72     2721.92     27.87 o   0.50049
  -7  14  11       83.91      115.04      8.04 o   0.49377
  -6  14  11      452.69      588.10     11.22 o   0.48787
  -5  14  11       91.31      137.00      7.36 o   0.48282
  -4  14  11     1464.37     1377.88     14.99 o   0.47865
  -3  14  11      196.75      212.16      7.82 o   0.47538
  -2  14  11     5140.88     4893.53     33.04 o   0.47303
  -1  14  11     5041.74     5120.49     37.60 o   0.47162
   0  14  11     1773.21     1711.82     16.87 o   0.47115
   1  14  11      372.37      424.69     10.20 o   0.47162
   2  14  11      154.05      128.58      7.04 o   0.47303
   3  14  11       24.37       36.16      6.66 o   0.47538
   4  14  11       49.63       37.99      6.63 o   0.47865
   5  14  11        6.47       11.89      6.35 o   0.48282
   6  14  11     1537.88     1507.92     15.98 o   0.48787
  -7 -14 -11     1623.18     1652.68     20.52 o   0.49377
  -8 -14 -11      193.10      200.90      9.39 o   0.50049
  -9 -14 -11      161.29      139.43      8.03 o   0.50800
 -10 -14 -11      210.68      199.48      9.27 o   0.51626
 -11 -14 -11        1.54       23.64      7.78 o   0.52524
 -12 -14 -11     1018.10     1056.06     14.42 o   0.53491
 -13 -14 -11        1.68       11.00      7.43 o   0.54522
 -14 -14 -11        7.11       15.72      7.93 o   0.55614
  14 -15 -11        0.51       15.92      6.63 o   0.56764
  13 -15 -11        4.15       13.99      7.03 o   0.55694
  12 -15 -11       68.49       86.72      8.80 o   0.54685
  11 -15 -11     2077.65     2151.66     25.77 o   0.53740
  10 -15 -11       28.32       21.18      8.72 o   0.52863
   9 -15 -11      157.41      177.56     10.29 o   0.52056
   8 -15 -11        0.01       10.74      7.78 o   0.51323
   7 -15 -11      444.47      512.29     13.46 o   0.50668
   6 -15 -11        1.07       21.34      7.99 o   0.50093
   5 -15 -11     2607.39     2711.07     27.81 o   0.49602
  -4  15  11      142.25      170.93      7.80 o   0.49196
  -3  15  11      334.69      357.93      9.41 o   0.48878
  -2  15  11      189.62      284.20      8.52 o   0.48650
  -1  15  11     1036.98     1054.27     13.80 o   0.48512
   0  15  11      239.59      223.17      7.37 o   0.48466
   1  15  11      137.50      118.98      6.95 o   0.48512
   2  15  11        5.50        9.18      6.23 o   0.48650
   3  15  11      205.25      207.59      7.76 o   0.48878
   4  15  11       56.74       86.31      7.88 o   0.49196
  -5 -15 -11     3847.72     3925.65     36.40 o   0.49602
  -6 -15 -11       61.26       86.24      8.52 o   0.50093
  -7 -15 -11     2489.67     2457.97     25.71 o   0.50668
  -8 -15 -11       73.48      101.36      9.62 o   0.51323
  -9 -15 -11      363.36      369.89     12.59 o   0.52056
 -10 -15 -11      546.55      537.41     13.05 o   0.52863
 -11 -15 -11     1614.17     1581.03     18.96 o   0.53740
 -12 -15 -11       31.05       37.89      8.34 o   0.54685
 -13 -15 -11      793.58      854.62     15.17 o   0.55694
 -14 -15 -11      335.10      332.03     11.34 o   0.56764
 -15 -15 -11       55.90       40.59      6.37 o   0.57890
  15 -16 -11      114.53      100.42      6.88 o   0.59071
  14 -16 -11      241.23      271.95      8.33 o   0.57967
  13 -16 -11      305.98      255.19      9.26 o   0.56920
  12 -16 -11       84.51       92.32      8.39 o   0.55934
  11 -16 -11       89.23       94.63      8.71 o   0.55010
  10 -16 -11        1.03        6.72      8.23 o   0.54153
   9 -16 -11      182.39      185.68      9.95 o   0.53366
   8 -16 -11      451.03      451.27     12.59 o   0.52652
   7 -16 -11      483.33      486.21     12.93 o   0.52013
   6 -16 -11       82.62       73.98      8.28 o   0.51453
   5 -16 -11      609.02      674.39     14.32 o   0.50975
   4 -16 -11      598.99      676.21     14.33 o   0.50580
   3 -16 -11     1756.81     1730.25     20.86 o   0.50271
   2 -16 -11       33.86       45.86      8.14 o   0.50049
   1 -16 -11      159.07      170.97      8.41 o   0.49915
   0 -16 -11     2061.70     2011.15     20.78 o   0.49871
  -1 -16 -11      111.26      140.03      9.07 o   0.49915
  -2 -16 -11     2610.32     2521.00     26.46 o   0.50049
  -3 -16 -11      257.00      271.65     10.01 o   0.50271
  -4 -16 -11     1081.27     1136.63     17.24 o   0.50580
  -5 -16 -11      485.98      518.00     13.68 o   0.50975
  -6 -16 -11        1.84        5.28      7.82 o   0.51453
  -7 -16 -11      380.83      383.61     12.42 o   0.52013
  -8 -16 -11      765.99      796.46     16.32 o   0.52652
  -9 -16 -11        6.24        6.12      8.34 o   0.53366
 -10 -16 -11      866.07      908.55     14.59 o   0.54153
 -11 -16 -11       55.24      107.17      7.89 o   0.55010
 -12 -16 -11       11.36       11.71      7.73 o   0.55934
  13  16  11        5.36       27.65      7.38 o   0.56920
 -14 -16 -11      577.60      557.19     13.37 o   0.57967
 -15 -16 -11       19.68       27.73      5.69 o   0.59071
 -16 -16 -11      443.77      455.09     18.49 o   0.60229
  15 -17 -11       76.42       92.95     12.16 o   0.60303
  14 -17 -11        5.17       23.72      6.39 o   0.59222
  13 -17 -11      547.15      477.62     11.22 o   0.58197
  12 -17 -11       29.51       12.18      7.31 o   0.57233
  11 -17 -11      223.36      239.30      9.41 o   0.56330
  10 -17 -11        6.12        3.29      7.87 o   0.55494
   9 -17 -11      340.28      372.48     12.53 o   0.54726
   8 -17 -11        1.38        6.96      8.29 o   0.54030
   7 -17 -11      662.87      715.95     13.57 o   0.53408
   6 -17 -11        1.16       12.92      7.50 o   0.52863
   5 -17 -11      100.62      112.69      8.36 o   0.52397
   4 -17 -11       88.92       67.82      8.12 o   0.52013
   3 -17 -11       10.39       21.42      7.75 o   0.51712
   2 -17 -11      707.70      660.86     12.93 o   0.51497
   1 -17 -11     1151.73     1200.53     17.34 o   0.51367
   0 -17 -11        9.24       23.89      7.94 o   0.51323
   1  17  11      123.27      126.07      8.07 o   0.51367
  -2 -17 -11        7.29       19.77      7.92 o   0.51497
  -3 -17 -11      273.85      277.26      9.92 o   0.51712
  -4 -17 -11       13.74       35.87      7.98 o   0.52013
  -5 -17 -11     1003.27      992.81     15.84 o   0.52397
  -6 -17 -11      155.42      193.11     10.20 o   0.52863
  -7 -17 -11      520.22      564.66     14.69 o   0.53408
  -8 -17 -11      219.95      225.56     10.09 o   0.54030
  -9 -17 -11     1651.32     1654.99     24.34 o   0.54726
 -10 -17 -11       27.52       20.53      7.84 o   0.55494
 -11 -17 -11       40.40       19.66      7.71 o   0.56330
  12  17  11       50.70       45.12      7.43 o   0.57233
  13  17  11       21.69       26.50      6.79 o   0.58197
 -14 -17 -11      216.73      202.94      7.41 o   0.59222
  14 -18 -11       46.31       53.03     11.16 o   0.60524
  13 -18 -11      179.38      190.75      8.59 o   0.59522
  12 -18 -11      557.90      592.06     11.65 o   0.58579
  11 -18 -11       15.40       33.52      7.25 o   0.57698
  10 -18 -11      450.66      484.08     12.28 o   0.56881
   9 -18 -11       19.49       28.64      7.77 o   0.56132
   8 -18 -11        8.75        9.71      7.92 o   0.55454
   7 -18 -11        8.27        3.42      8.00 o   0.54848
   6 -18 -11      458.88      494.87     11.89 o   0.54317
   5 -18 -11      795.42      685.20     13.20 o   0.53864
   4 -18 -11     1644.65     1718.49     19.71 o   0.53491
   3 -18 -11      812.49      896.93     16.46 o   0.53199
   2 -18 -11       25.40       49.60      7.88 o   0.52989
   1 -18 -11       87.55      106.55      8.37 o   0.52863
   0  18  11       31.59       23.37      7.08 o   0.52820
   1  18  11      103.73      159.77      7.99 o   0.52863
   2  18  11      283.74      295.18      8.83 o   0.52989
  -3 -18 -11       36.05       61.66      7.99 o   0.53199
  -4 -18 -11       20.91       36.00      7.74 o   0.53491
  -5 -18 -11       13.38       17.30      8.46 o   0.53864
  -6 -18 -11     1423.21     1471.25     20.19 o   0.54317
  -7 -18 -11      117.58      142.51      9.14 o   0.54848
  -8 -18 -11      451.62      455.55     12.90 o   0.55454
  -9 -18 -11       35.87       46.73      7.84 o   0.56132
 -10 -18 -11      111.46       82.87      9.10 o   0.56881
  11  18  11        7.32        5.53      6.95 o   0.57698
  12  18  11      863.90      834.40     13.21 o   0.58579
  13  18  11       94.18       65.15      6.28 o   0.59522
  12 -19 -11        5.17        0.00      8.45 o   0.59969
  11 -19 -11      167.04      177.21      8.90 o   0.59109
  10 -19 -11       11.04       15.38      8.07 o   0.58312
   9 -19 -11      299.85      316.81     12.01 o   0.57582
   8 -19 -11       28.76       46.47      8.91 o   0.56920
   7 -19 -11      469.71      490.90     14.71 o   0.56330
   6 -19 -11       43.29       52.45      9.34 o   0.55814
   5 -19 -11       16.08       12.06      7.62 o   0.55373
   4 -19 -11       77.20       60.64      8.16 o   0.55010
  -3  19  11      327.48      347.86      9.98 o   0.54726
  -2  19  11      190.88      193.82      7.89 o   0.54522
  -1  19  11      324.82      286.32      8.43 o   0.54399
   0  19  11       11.34       17.27      6.72 o   0.54358
   1  19  11      331.53      370.14      9.90 o   0.54399
   2  19  11        0.17        6.46      6.60 o   0.54522
  -3 -19 -11     1285.20     1332.65     16.92 o   0.54726
  -4 -19 -11       15.32       40.02      8.29 o   0.55010
  -5 -19 -11      587.76      557.00     13.60 o   0.55373
  -6 -19 -11      190.44      169.88      8.98 o   0.55814
  -7 -19 -11       23.77       41.35      7.76 o   0.56330
  -8 -19 -11      125.17      118.55      8.11 o   0.56920
  -9 -19 -11     1348.93     1224.25     22.95 o   0.57582
  10  19  11        3.18        8.79      6.73 o   0.58312
  11  19  11       47.24       49.24      6.55 o   0.59109
 -12 -19 -11        6.44        8.03      8.26 o   0.59969
  11 -20 -11       75.84       54.03     12.61 o   0.60561
 -10  20  11        1.16        6.38      7.08 o   0.59783
  -9  20  11      201.33      169.85      7.65 o   0.59071
  -8  20  11      463.19      526.03     11.51 o   0.58427
  -7  20  11      180.23      166.88      8.28 o   0.57852
  -6  20  11      214.55      227.37      8.99 o   0.57349
  -5  20  11      474.44      465.12     12.37 o   0.56920
  -4  20  11      231.79      260.98      8.31 o   0.56567
  -3  20  11      159.61      141.20      6.90 o   0.56291
  -2  20  11      706.41      766.00     11.65 o   0.56093
  -1  20  11       42.61       71.06      6.64 o   0.55973
   0  20  11      752.25      742.17     11.58 o   0.55934
   1  20  11      113.61      141.23      7.02 o   0.55973
   2  20  11       95.81      103.42      7.45 o   0.56093
  -3 -20 -11        9.72       22.55      7.63 o   0.56291
  -4 -20 -11       68.37       83.20      8.05 o   0.56567
  -5 -20 -11       52.93       59.72      7.65 o   0.56920
  -6 -20 -11      542.33      561.47     12.22 o   0.57349
  -7 -20 -11        2.19        0.67      6.79 o   0.57852
  -8 -20 -11       10.80       14.36      7.60 o   0.58427
   9  20  11       13.32       11.52      7.66 o   0.59071
  10  20  11      299.48      285.15     10.63 o   0.59783
 -11 -20 -11       86.74       55.87     12.01 o   0.60561
  -8  21  11        6.13        8.07      6.80 o   0.59969
  -7  21  11       11.61       23.28      6.32 o   0.59409
  -6  21  11      452.24      452.40     10.55 o   0.58920
  -5  21  11      169.53      191.89      8.06 o   0.58503
  -4  21  11       47.90       69.80      7.31 o   0.58159
  -3  21  11      585.14      633.83      9.92 o   0.57890
  -2  21  11      265.99      271.42      7.33 o   0.57698
  -1  21  11       16.27       17.54      5.73 o   0.57582
   0  21  11       47.49       37.84      5.85 o   0.57543
   1  21  11      375.85      353.96      9.73 o   0.57582
   2  21  11        1.00        6.64      6.20 o   0.57698
  -3 -21 -11      749.99      715.47     12.72 o   0.57890
  -4 -21 -11       41.06       54.33      7.09 o   0.58159
  -5 -21 -11       69.06       62.99      7.00 o   0.58503
  -6 -21 -11        9.33       16.16      7.31 o   0.58920
  -7 -21 -11      467.67      471.66     14.85 o   0.59409
   8  21  11        3.10        5.74      7.05 o   0.59969
  -6  22  11      250.55      233.40     16.70 o   0.60524
  -5  22  11      272.09      240.83     17.39 o   0.60118
  -4  22  11      175.96      207.09      8.42 o   0.59783
  -3  22  11       28.05       40.48      7.29 o   0.59522
  -2  22  11       36.84       35.24      5.61 o   0.59334
  -1  22  11        4.97        2.37      5.40 o   0.59222
   0  22  11       97.98       99.32      6.12 o   0.59184
   1  22  11       58.22       71.19      5.91 o   0.59222
  -2 -22 -11       19.08       12.05      7.36 o   0.59334
  -3 -22 -11       91.69       86.45      7.87 o   0.59522
  -4 -22 -11      236.34      233.87     11.76 o   0.59783
  -5 -22 -11        1.53        7.81      8.63 o   0.60118
  -6 -22 -11        3.21       12.55      8.22 o   0.60524
   0  -1 -12      514.86      524.56     34.19 o   0.40089
  -1  -1 -12      130.34      122.84     16.25 o   0.40144
   1  -2 -12       14.31       31.49     14.50 o   0.40310
   0  -2 -12      622.93      656.44     36.18 o   0.40255
  -1  -2 -12      907.60      857.70     28.95 o   0.40310
  -2  -2 -12       68.32      123.32     16.58 o   0.40476
   2  -3 -12     1646.13     1596.28     37.90 o   0.40750
   1  -3 -12      632.57      528.12     25.15 o   0.40586
   0  -3 -12      236.31      233.50     26.81 o   0.40531
  -1  -3 -12      338.38      366.17     21.20 o   0.40586
  -2  -3 -12     1186.05      969.76     30.96 o   0.40750
  -3  -3 -12     3201.56     3140.03     46.41 o   0.41022
   3  -4 -12      929.67      805.63     23.66 o   0.41401
   2  -4 -12      904.03      812.91     29.05 o   0.41131
   1  -4 -12     1531.24     1506.28     36.82 o   0.40968
   0  -4 -12        3.48       10.17     21.03 o   0.40914
  -1  -4 -12       23.69       30.36     12.35 o   0.40968
  -2  -4 -12      852.74      799.79     23.68 o   0.41131
  -3  -4 -12      328.27      376.83     17.90 o   0.41401
  -4  -4 -12      432.09      378.48     18.05 o   0.41776
   4  -5 -12     2517.81     2364.10     32.32 o   0.42253
   3  -5 -12     2423.94     2289.11     38.23 o   0.41882
   2  -5 -12     1444.62     1425.60     36.35 o   0.41615
   1  -5 -12     6327.04     5955.82     74.50 o   0.41454
   0  -5 -12     1950.48     1815.93     41.03 o   0.41401
  -1  -5 -12     5529.08     5011.49     79.93 o   0.41454
  -2  -5 -12     9501.29     8414.37     99.55 o   0.41615
  -3  -5 -12    12144.19    11334.06    129.10 o   0.41882
  -4  -5 -12       29.80       38.83     10.42 o   0.42253
  -5  -5 -12      266.43      265.48     11.22 o   0.42725
   5  -6 -12      213.56      166.79      8.30 o   0.43294
   4  -6 -12      225.26      202.86     10.80 o   0.42829
   3  -6 -12        0.71        8.08      8.76 o   0.42463
   2  -6 -12      620.56      524.51     18.22 o   0.42200
   1  -6 -12      475.22      519.41     20.38 o   0.42041
   0  -6 -12      850.24      730.28     28.46 o   0.41988
  -1  -6 -12       29.69       36.77     15.61 o   0.42041
  -2  -6 -12     3554.71     3596.20     51.67 o   0.42200
  -3  -6 -12      629.11      574.53     18.41 o   0.42463
  -4  -6 -12     3416.21     3257.59     34.74 o   0.42829
  -5  -6 -12      277.35      282.33     11.54 o   0.43294
  -6  -6 -12      592.85      523.04     13.62 o   0.43856
   6  -7 -12       36.18       27.86      6.93 o   0.44512
   5  -7 -12        0.22        9.26      6.29 o   0.43958
   4  -7 -12     1130.91     1096.89     14.05 o   0.43499
   3  -7 -12      188.44      190.56      8.84 o   0.43140
   2  -7 -12      431.96      424.04     11.64 o   0.42881
   1  -7 -12       50.13       68.38      8.79 o   0.42725
   0  -7 -12      442.14      418.29     12.46 o   0.42672
  -1  -7 -12     4073.85     3808.77     37.56 o   0.42725
  -2  -7 -12     1524.46     1453.77     19.19 o   0.42881
  -3  -7 -12      164.00      171.36      9.32 o   0.43140
  -4  -7 -12     3405.17     3276.88     31.37 o   0.43499
  -5  -7 -12     5716.50     5685.49     47.93 o   0.43958
  -6  -7 -12     3135.71     2918.05     27.21 o   0.44512
  -7  -7 -12      706.96      717.76     14.08 o   0.45158
   7  -8 -12      159.59      191.44      8.40 o   0.45892
   6  -8 -12       14.99       13.53      6.42 o   0.45256
   5  -8 -12     2139.15     2032.58     18.75 o   0.44712
  -4   8  12      100.65      105.61      6.75 o   0.44261
  -3   8  12      488.26      456.90     10.91 o   0.43907
  -2   8  12      261.48      284.92      8.60 o   0.43653
  -1   8  12      555.57      498.56     11.59 o   0.43499
   0  -8 -12      244.82      329.94     11.48 o   0.43448
  -1  -8 -12      226.95      249.32     10.66 o   0.43499
  -2  -8 -12     4299.62     4071.11     36.87 o   0.43653
  -3  -8 -12     1916.62     1919.96     22.47 o   0.43907
  -4  -8 -12     3717.53     3686.12     34.26 o   0.44261
  -5  -8 -12      185.03      206.85      8.73 o   0.44712
  -6  -8 -12      741.91      698.53     14.04 o   0.45256
  -7  -8 -12       57.77       64.11      7.98 o   0.45892
  -8  -8 -12      495.80      460.93     12.23 o   0.46614
  -8   9  12     4277.58     4279.73     29.79 o   0.47419
  -7   9  12       10.74       25.19      6.46 o   0.46709
  -6   9  12     4853.29     4876.42     32.97 o   0.46085
  -5   9  12      784.84      746.22     12.04 o   0.45551
  -4   9  12     2068.39     1946.31     17.72 o   0.45108
  -3   9  12      173.84      168.82      7.29 o   0.44761
  -2   9  12      453.31      446.60     10.24 o   0.44512
  -1   9  12      136.65      130.56      7.54 o   0.44361
   0  -9 -12     3340.52     3348.14     29.09 o   0.44311
  -1  -9 -12     1900.54     1767.61     20.78 o   0.44361
  -2  -9 -12      154.92      157.20      8.51 o   0.44512
  -3  -9 -12     1550.71     1456.86     19.53 o   0.44761
  -4  -9 -12     2365.68     2279.57     22.68 o   0.45108
  -5  -9 -12      183.99      186.18      8.61 o   0.45551
  -6  -9 -12     2539.11     2403.94     22.19 o   0.46085
  -7  -9 -12     5045.11     4891.17     39.78 o   0.46709
   8   9  12       40.98       62.07      8.11 o   0.47419
   9   9  12     3301.93     3103.90     24.61 o   0.48211
  -9  10  12     5035.17     5033.22     39.13 o   0.49081
  -8  10  12      414.42      431.20     10.23 o   0.48303
  -7  10  12      901.66      819.31     12.46 o   0.47607
  -6  10  12      769.45      848.84     12.56 o   0.46995
  -5  10  12     3998.33     3922.07     27.98 o   0.46470
  -4  10  12      289.05      299.98      8.29 o   0.46037
  -3  10  12     2377.57     2318.59     19.49 o   0.45697
  -2  10  12       99.44      113.93      7.52 o   0.45453
  -1  10  12      475.62      486.70     11.26 o   0.45305
   0 -10 -12     1273.47     1339.62     17.14 o   0.45256
  -1 -10 -12        4.40       18.68      7.72 o   0.45305
  -2 -10 -12      373.56      367.13     10.24 o   0.45453
  -3 -10 -12     1761.63     1657.44     19.07 o   0.45697
  -4 -10 -12      851.64      819.49     13.22 o   0.46037
  -5 -10 -12       87.83       74.95      6.99 o   0.46470
  -6 -10 -12      585.22      604.02     12.42 o   0.46995
  -7 -10 -12     2567.49     2561.30     24.16 o   0.47607
   8  10  12      433.43      436.41     12.10 o   0.48303
   9  10  12        7.87       19.98      7.00 o   0.49081
 -10 -10 -12      220.57      273.58      9.82 o   0.49936
  10 -11 -12       14.50       25.88      7.88 o   0.50864
   9 -11 -12      464.16      408.25     11.74 o   0.50025
  -8  11  12      921.46      918.69     13.31 o   0.49262
  -7  11  12       81.91       91.01      6.95 o   0.48579
  -6  11  12       91.06       96.86      7.01 o   0.47980
  -5  11  12      373.22      395.14      8.99 o   0.47466
  -4  11  12      802.13      812.72     12.28 o   0.47042
  -3  11  12       85.58       95.62      6.86 o   0.46709
  -2  11  12     1702.94     1688.06     16.29 o   0.46470
  -1  11  12       65.09       54.69      7.12 o   0.46326
   0 -11 -12      745.10      691.31     12.99 o   0.46278
  -1 -11 -12     6403.88     6401.20     55.90 o   0.46326
   2  11  12     1997.10     2025.31     20.12 o   0.46470
   3  11  12      371.41      379.99      9.16 o   0.46709
  -4 -11 -12       36.66       41.28      7.02 o   0.47042
  -5 -11 -12      257.35      267.51      8.28 o   0.47466
  -6 -11 -12      444.02      429.61      9.73 o   0.47980
  -7 -11 -12      800.96      856.21     13.19 o   0.48579
   8  11  12       19.66       16.28      7.33 o   0.49262
  -9 -11 -12       11.33       11.58      9.90 o   0.50025
 -10 -11 -12     6438.28     6480.62     61.04 o   0.50864
 -11 -11 -12      531.81      564.77     13.76 o   0.51775
  11 -12 -12      234.12      166.01      8.74 o   0.52756
  10 -12 -12      108.70      163.88      8.81 o   0.51861
   9 -12 -12      348.83      339.35     10.34 o   0.51039
   8 -12 -12       65.00       71.79      8.29 o   0.50291
   7 -12 -12     7239.13     7370.40     61.53 o   0.49623
  -6  12  12       84.97      155.57      7.33 o   0.49036
  -5  12  12     2977.68     3015.74     23.06 o   0.48533
  -4  12  12       75.76      115.52      7.05 o   0.48119
  -3  12  12     1104.11     1099.43     13.53 o   0.47794
  -2  12  12      461.59      483.41     10.41 o   0.47560
  -1  12  12     9134.29     8978.93     58.02 o   0.47419
   0 -12 -12       34.78       58.76      7.90 o   0.47372
   1  12  12     4105.02     4143.04     34.16 o   0.47419
   2  12  12      158.90      147.29      8.48 o   0.47560
   3  12  12        5.37       11.60      6.56 o   0.47794
   4  12  12      701.60      785.70     12.42 o   0.48119
   5  12  12     1065.05      938.99     12.60 o   0.48533
  -6 -12 -12       27.13       35.02      6.65 o   0.49036
  -7 -12 -12     5406.43     5255.84     45.69 o   0.49623
  -8 -12 -12      358.56      418.83     12.44 o   0.50291
  -9 -12 -12      471.66      477.20     13.13 o   0.51039
 -10 -12 -12      582.50      556.54     14.97 o   0.51861
 -11 -12 -12      321.48      375.71     11.86 o   0.52756
 -12 -12 -12      543.93      479.36     12.36 o   0.53718
  12 -13 -12       93.09      106.25      8.77 o   0.54745
  11 -13 -12      779.16      691.27     13.36 o   0.53801
  10 -13 -12     2928.20     3027.69     29.10 o   0.52924
   9 -13 -12       21.52       32.60      7.78 o   0.52118
   8 -13 -12      578.08      581.90     13.74 o   0.51387
   7 -13 -12       34.37       46.11      8.06 o   0.50732
   6 -13 -12     3279.53     3209.11     31.13 o   0.50158
   5 -13 -12       46.51       75.49      8.35 o   0.49668
  -4  13  12     2925.28     2939.59     23.62 o   0.49262
  -3  13  12       86.89       99.11      6.89 o   0.48945
  -2  13  12      523.35      492.84     10.36 o   0.48717
  -1  13  12      200.00      215.86      7.70 o   0.48579
   0 -13 -12     1379.45     1442.82     18.77 o   0.48533
   1  13  12     1911.17     1751.66     19.52 o   0.48579
   2  13  12     1993.02     1875.68     18.77 o   0.48717
   3  13  12      106.02       73.04      7.03 o   0.48945
  -4 -13 -12      530.28      523.68     12.98 o   0.49262
  -5 -13 -12      199.36      217.83      9.44 o   0.49668
  -6 -13 -12      209.83      224.80      9.53 o   0.50158
  -7 -13 -12       86.28      122.08      8.56 o   0.50732
  -8 -13 -12     1075.45     1111.75     16.59 o   0.51387
  -9 -13 -12      341.72      324.93     10.17 o   0.52118
 -10 -13 -12     1515.40     1536.01     18.68 o   0.52924
 -11 -13 -12        2.68       15.21      7.14 o   0.53801
 -12 -13 -12        3.60       11.98      7.01 o   0.54745
 -13 -13 -12        3.68        1.75      7.58 o   0.55753
  13 -14 -12      182.95      255.32      9.23 o   0.56821
  12 -14 -12      725.18      730.25     14.42 o   0.55832
  11 -14 -12        2.20       42.71      8.29 o   0.54907
  10 -14 -12      143.33      134.47      8.11 o   0.54049
   9 -14 -12        5.85       12.74      7.35 o   0.53260
   8 -14 -12      144.05      147.99      8.54 o   0.52544
   7 -14 -12     1060.56     1017.72     16.07 o   0.51904
   6 -14 -12      142.59      171.65      8.93 o   0.51343
   5 -14 -12       35.85       64.30      8.14 o   0.50864
   4 -14 -12       49.91       61.68      8.19 o   0.50468
   3 -14 -12     1982.35     2057.40     22.98 o   0.50158
   2 -14 -12      314.69      347.96     10.44 o   0.49936
   1 -14 -12      297.71      285.20     10.02 o   0.49802
   0 -14 -12       12.12       20.64      8.81 o   0.49757
  -1 -14 -12     1327.84     1276.98     18.17 o   0.49802
  -2 -14 -12       20.76       46.53      8.22 o   0.49936
  -3 -14 -12     6110.68     5882.68     50.45 o   0.50158
  -4 -14 -12      355.24      450.32     13.30 o   0.50468
  -5 -14 -12     3465.01     3458.70     32.67 o   0.50864
  -6 -14 -12       49.53       74.66      8.13 o   0.51343
  -7 -14 -12       71.09       86.55      8.18 o   0.51904
  -8 -14 -12        9.28       16.52      7.53 o   0.52544
  -9 -14 -12      457.22      402.84     11.73 o   0.53260
 -10 -14 -12       93.18       93.46      7.69 o   0.54049
 -11 -14 -12     2640.10     2570.11     25.02 o   0.54907
 -12 -14 -12      246.06      198.93      8.93 o   0.55832
 -13 -14 -12       85.76       96.64      7.74 o   0.56821
 -14 -14 -12       35.15       44.99      7.16 o   0.57870
  14 -15 -12       44.06       67.46      6.81 o   0.58975
  13 -15 -12       48.06       58.07      7.28 o   0.57947
  12 -15 -12      722.73      689.18     13.47 o   0.56978
  11 -15 -12      185.55      194.03      9.11 o   0.56071
  10 -15 -12      124.81      109.59      8.74 o   0.55231
   9 -15 -12        7.45        9.29      6.98 o   0.54459
   8 -15 -12      442.70      464.89     12.05 o   0.53759
   7 -15 -12      133.72      126.55      8.20 o   0.53134
   6 -15 -12      747.77      763.77     14.23 o   0.52586
   5 -15 -12      154.10      176.19      8.79 o   0.52118
   4 -15 -12      601.56      555.59     13.28 o   0.51732
   3 -15 -12       20.40       49.27      7.85 o   0.51430
   2 -15 -12      783.63      741.47     14.22 o   0.51213
   1 -15 -12     1051.13     1067.85     16.38 o   0.51082
   0 -15 -12     7162.23     6963.41     65.04 o   0.51039
  -1 -15 -12       41.37       71.12      8.34 o   0.51082
  -2 -15 -12       50.04       33.01      8.00 o   0.51213
  -3 -15 -12        0.35       15.24      7.84 o   0.51430
  -4 -15 -12      423.35      402.13     12.13 o   0.51732
  -5 -15 -12      376.62      385.00     10.79 o   0.52118
  -6 -15 -12     1348.13     1252.07     17.25 o   0.52586
  -7 -15 -12      152.90      171.26      8.69 o   0.53134
  -8 -15 -12     3530.75     3261.14     30.33 o   0.53759
  -9 -15 -12       29.09       33.47      8.21 o   0.54459
 -10 -15 -12       30.27       46.24      8.05 o   0.55231
 -11 -15 -12       11.96       18.08      6.57 o   0.56071
 -12 -15 -12      160.69      153.43      8.12 o   0.56978
 -13 -15 -12        0.44        5.67      6.53 o   0.57947
 -14 -15 -12      790.05      868.50     12.95 o   0.58975
 -15 -15 -12        5.92        6.94      8.12 o   0.60061
  14 -16 -12       95.98      103.83      7.31 o   0.60135
  13 -16 -12        5.58        5.48      6.29 o   0.59126
  12 -16 -12      343.13      334.76     10.51 o   0.58177
  11 -16 -12      457.31      462.57     11.90 o   0.57289
  10 -16 -12       81.77       91.71      8.16 o   0.56467
   9 -16 -12      580.92      662.87     14.05 o   0.55713
   8 -16 -12       13.22       11.66      6.92 o   0.55029
   7 -16 -12       36.68       43.51      7.33 o   0.54418
   6 -16 -12        0.48       11.47      7.12 o   0.53883
   5 -16 -12      255.97      285.99      9.33 o   0.53427
   4 -16 -12      144.95      119.02      8.13 o   0.53050
   3 -16 -12     3230.36     3142.89     29.93 o   0.52756
   2 -16 -12      152.95      158.27      8.57 o   0.52544
   1 -16 -12      109.99      115.41      9.38 o   0.52417
   0 -16 -12       47.20       57.27      8.97 o   0.52374
  -1 -16 -12       10.33       18.40      7.74 o   0.52417
  -2 -16 -12        3.76       30.62      7.76 o   0.52544
  -3 -16 -12      175.83      210.33      9.17 o   0.52756
  -4 -16 -12        5.87       16.37      7.54 o   0.53050
  -5 -16 -12       37.83       48.15      7.68 o   0.53427
  -6 -16 -12       45.52       29.37      7.49 o   0.53883
  -7 -16 -12     1847.76     1825.88     20.19 o   0.54418
  -8 -16 -12       18.12       15.40      7.88 o   0.55029
  -9 -16 -12      646.31      589.89     13.35 o   0.55713
 -10 -16 -12       32.91       49.43      7.55 o   0.56467
 -11 -16 -12        1.97        0.44      7.97 o   0.57289
 -12 -16 -12       23.63       17.90      6.52 o   0.58177
 -13 -16 -12      582.19      620.91     11.16 o   0.59126
 -14 -16 -12        9.96        5.28     11.61 o   0.60135
  13 -17 -12       34.90       46.24      8.13 o   0.60357
  12 -17 -12     1046.34      917.31     13.22 o   0.59427
  11 -17 -12      152.47      149.78      7.73 o   0.58558
  10 -17 -12      113.82      147.44      8.09 o   0.57754
   9 -17 -12       10.78       16.23      7.29 o   0.57017
   8 -17 -12       36.18       32.90      7.68 o   0.56349
   7 -17 -12       46.18       35.78      6.87 o   0.55753
   6 -17 -12      333.44      346.35     10.68 o   0.55231
   5 -17 -12       45.40       66.03      7.33 o   0.54785
   4 -17 -12       11.02        6.94      7.02 o   0.54418
   3 -17 -12        3.92       15.44      7.18 o   0.54131
   2 -17 -12     1404.12     1526.08     20.58 o   0.53925
   1 -17 -12      488.99      479.37     13.88 o   0.53801
   0  17  12       17.56       20.02      6.85 o   0.53759
  -1 -17 -12      181.02      219.34      8.97 o   0.53801
  -2 -17 -12     1781.75     1729.28     19.94 o   0.53925
  -3 -17 -12      228.07      316.47     10.24 o   0.54131
  -4 -17 -12     4564.15     4344.24     38.06 o   0.54418
  -5 -17 -12       14.89       53.21      7.35 o   0.54785
  -6 -17 -12     1049.43     1049.36     14.81 o   0.55231
  -7 -17 -12      195.67      182.73      9.07 o   0.55753
  -8 -17 -12      219.67      191.57      8.89 o   0.56349
  -9 -17 -12       94.71      113.22      7.97 o   0.57017
 -10 -17 -12      726.89      709.54     14.82 o   0.57754
  11  17  12        0.45        9.22      6.51 o   0.58558
 -12 -17 -12      231.37      226.25      9.11 o   0.59427
 -13 -17 -12       35.43       38.53     11.76 o   0.60357
  11 -18 -12       37.51       36.59      7.20 o   0.59875
  10 -18 -12       12.04       35.84      7.60 o   0.59089
   9 -18 -12      301.59      302.59     10.22 o   0.58368
   8 -18 -12        0.14        2.18      6.96 o   0.57716
   7 -18 -12      654.15      698.84     13.33 o   0.57134
   6 -18 -12        7.32       18.10      7.23 o   0.56625
   5 -18 -12      172.83      192.87      8.84 o   0.56190
   4 -18 -12      183.21      173.59      8.70 o   0.55832
   3 -18 -12      620.40      587.24     13.35 o   0.55552
  -2  18  12       37.09       38.83      7.22 o   0.55352
  -1  18  12      657.35      621.62     12.58 o   0.55231
   0  18  12        1.96       22.20      6.46 o   0.55190
  -1 -18 -12     1761.97     1780.30     19.62 o   0.55231
  -2 -18 -12      306.57      358.34     10.70 o   0.55352
  -3 -18 -12      496.70      480.18     11.59 o   0.55552
  -4 -18 -12      111.24      109.46      7.46 o   0.55832
  -5 -18 -12        0.86        0.76      6.50 o   0.56190
  -6 -18 -12       92.10       72.26      7.99 o   0.56625
  -7 -18 -12      406.81      459.38     11.83 o   0.57134
  -8 -18 -12        1.42       12.57      6.94 o   0.57716
  -9 -18 -12      134.88      140.97      8.72 o   0.58368
 -10 -18 -12       22.86        5.18      7.14 o   0.59089
 -11 -18 -12      112.02      111.15      7.51 o   0.59875
  10 -19 -12      752.01      727.65     15.82 o   0.60467
   9 -19 -12       40.36       38.27      7.21 o   0.59763
   8 -19 -12      246.97      270.77     10.59 o   0.59126
   7 -19 -12      282.04      325.47     11.91 o   0.58558
   6 -19 -12        2.04        2.51      7.89 o   0.58062
  -5  19  12       21.77       30.75      6.39 o   0.57638
  -4  19  12        7.29       16.39      6.40 o   0.57289
  -3  19  12      100.55      117.32      7.16 o   0.57017
  -2  19  12      820.16      844.78     12.75 o   0.56821
  -1  19  12        5.75       12.98      6.52 o   0.56703
   0  19  12      115.92      117.54      6.71 o   0.56664
  -1 -19 -12       12.04       30.13      6.72 o   0.56703
  -2 -19 -12       45.49       35.08      6.64 o   0.56821
  -3 -19 -12      220.09      218.83      7.80 o   0.57017
  -4 -19 -12      159.66      173.06      8.38 o   0.57289
  -5 -19 -12      103.81      117.89      7.82 o   0.57638
  -6 -19 -12        3.28       11.81      6.85 o   0.58062
  -7 -19 -12      109.41      100.96      7.18 o   0.58558
  -8 -19 -12     1439.94     1346.48     18.97 o   0.59126
  -9 -19 -12       98.50       98.38      7.47 o   0.59763
 -10 -19 -12       34.74       20.43     11.26 o   0.60467
  -8  20  12       55.40       83.46      8.68 o   0.60578
  -7  20  12      576.09      591.96     10.62 o   0.60023
  -6  20  12      156.75      180.18      7.37 o   0.59539
  -5  20  12     1324.97     1311.97     18.90 o   0.59126
  -4  20  12      242.59      257.60      7.74 o   0.58786
  -3  20  12      293.47      318.66      8.93 o   0.58520
  -2  20  12       25.93       30.17      6.06 o   0.58330
[truncated: 56,526 more chars]
